# Supplementary material for: Mathematical modeling of plus-strand RNA virus replication to identify broad-spectrum antiviral treatment strategies
Source: PLoS Comput Biol. 2023 Apr 4;19(4):e1010423. doi: 10.1371/journal.pcbi.1010423 (PMC10104377; doi:10.1371/journal.pcbi.1010423)
Supplement: S1 Data — (XLSX) [file pcbi.1010423.s004.xlsx]

## Sheet: Experimental data
HCV
Time h pi	plus RNA mean	plus RNA std	minus RNA mean	minus RNA std	PFU mean	PFU std		Luc	relative light unit
0	284.601	116.067	33.6922	16.7284				minus RNA	molecules/ml
4	126.313	46.8598	35.5022	9.32524				plus RNA	molecules/ml
7			28.7067	8.32337				PFU	PFU/ml
8	83.09	23.1176
12	101.143	25.8063	30.2467	12.3835
20	760.103	184.41			0.0159082	0.0427457
22			190.53	64.7851
30	2747.64	873.149			0.054579	0.133196
32			767.941	275.326
44	4146.98	813.732			0.0640248	0.0820703
46			1104.97	232.137
54	4123.12	634.146			0.0457464	0.0792435
55			1673.82	209.116
70	9515.43	6743.88	2928.1	1073.05	0.0148596	0.0122469
DV
Time h pi	Luc mean	Luc std	plus RNA mean	plus RNA std	PFU mean	PFU std neg	PFU std pos
2	0.0778425	0.0032916	1	0.8	0.04424	0	0
4	0.192422	6.01e-05	0.55	0.39	0.07868	0.03444	0.06132
6	0.336757	0.0143189	0.29	0.18	0.07868	0.03444	0.06132
8	0.445543	0.007711	0.22	0.19	0.04424	0	0
10	0.70605	0.0319152	0.02	0.02	0.024892	0.010892	0.019376
12	1.96247	0.0259579	0.16	0.1	0.014	0.006804	0.013216
14	2.65468	0.306124	0.15	0.09	0.0024892	0.0010892	0.0019376
16	4.17796	0.0691162	0.27	0.17	0.0024892	0.0010892	0.0019376
18	7.58938	0.0504486	0.32	0.37	0.014	0.006804	0.013216
20	11.1888	0.9952	0.44	0.25	0.07868	0.03444	0.06132
22	24.7878	2.16029	0.9	0.52	0.4424	0	0
24	34.5252	2.02005	1.75	1.18	0.24892	0.10892	0.19376
26	32.3311	2.02362	3.89	2.34	2.4892	0.10892	1.9376
28	45.3883	1.46009	5.35	3.38	2.4892	0.10892	1.9376
30	50.6208	0.123715	6.96	3.98	7.868	3.444	6.132
32	30.6174	0.150271	5.31	3.63	7.868	3.444	6.132
34	55.5515	1.77456	7.96	6.53	7.868	3.444	6.132
36	67.3007	4.17602	15.1	9.31	4.424	0	0
48	30.3207	1.80414	27.22	16.26	0.4424	0	0
50			19.93	12.04	2.4892	1.0892	1.9376
72			36.25	31.01	0.4424	0	0
CV3
Time h pi	Luc mean	Luc std	plus RNA mean	plus RNA std	PFU mean	PFU std
1	0.066	0.004	416.629	362.908	0.05768	0.0240041
2	0.015	0.003	311.549	295.903	0.07392	0.0364917
3	0.1443	0.0254231	546.095	523.186	0.03752	0.00389388
4	4.095	1.13664	9917.45	7944.71	0.30856	0.126677
5	25.3657	3.67823	77695.2	46299.9	1.90232	0.438975
6	103.708	13.4647	193434	99013.1	9.05464	2.93988
7	256.213	22.8253	438994	151751	65.0989	21.8738
8	343.84	88.7181	490407	130435	85.6083	4.08207
9	331.933	26.9162	404081	40727.7	193.443	25.3476

## Sheet: Fig 2
	Fig 2 A left			Fig 2 A right		Fig 2 B			Fig 2 B right		Fig 2 C left			Fig 2 C right
	HCV					DV					CVB3
Time	plus RNA	minus RNA	Virus	RNA in Cyt	RNA in RC	plus RNA	Luc	Virus	RNA in Cyt	RNA in RC	plus RNA	Luc	Virus	RNA in Cyt	RNA in RC
0	0.0001	0.0001	0.199036	0	0	0.0001	0.0001	1.01895	0	0	0.0001	0.0001	0.997328	0	0
0.1	145.101	0.0001	0.0715564	41.7861	3.0865e-05	0.023143	0.0001	0.975168	0.0402782	5.10244e-10	66.3161	0.0001	0.867987	0.0799009	8.31955e-08
0.2	193.565	0.0001	0.0257256	68.6661	0.00103899	0.0447656	0.000104358	0.93327	0.0810929	2.6028e-08	122.526	0.000564089	0.75542	0.163584	4.99192e-06
0.3	207.385	0.000857548	0.00924887	84.2452	0.006307	0.0649448	0.000343642	0.893172	0.122446	2.67403e-07	169.975	0.0018116	0.657451	0.251068	5.37995e-05
0.4	208.842	0.00393456	0.00332521	92.4937	0.0204192	0.0837551	0.000794247	0.854797	0.164315	1.40399e-06	209.835	0.00408606	0.572187	0.342264	0.000287936
0.5	205.946	0.0118082	0.00119555	96.5454	0.0479515	0.101267	0.00151068	0.818071	0.206713	5.06724e-06	243.124	0.00759375	0.497982	0.436872	0.00105108
0.6	201.573	0.0275339	0.000430177	98.4072	0.0929011	0.117547	0.0025405	0.782923	0.249638	1.43252e-05	270.727	0.0124831	0.4334	0.53427	0.00300658
0.7	196.756	0.0544071	0.000154555	99.1979	0.1586	0.132659	0.0039241	0.749285	0.293095	3.43834e-05	293.415	0.0188468	0.377193	0.633398	0.00727411
0.8	191.864	0.095723	5.54815e-05	99.4816	0.247814	0.146665	0.0056958	0.717092	0.337081	7.31171e-05	311.856	0.0267211	0.328276	0.732659	0.0156201
0.9	187.029	0.154611	1.99751e-05	99.525	0.36286	0.159622	0.0078843	0.686282	0.38159	0.000141626	326.635	0.0360826	0.285702	0.829867	0.0308222
1	182.295	0.233923	7.34808e-06	99.4483	0.505691	0.171586	0.0105129	0.656796	0.426612	0.000254729	338.264	0.0468448	0.248651	0.922272	0.0574808
1.1	177.679	0.336168	3.00802e-06	99.3034	0.677961	0.18261	0.0136	0.628577	0.472133	0.000431543	347.199	0.0588559	0.216404	1.00668	0.103531
1.2	173.186	0.463471	1.9632e-06	99.1116	0.881077	0.192743	0.0171591	0.60157	0.518135	0.000695947	353.86	0.0719006	0.188339	1.07975	0.18297
1.3	168.816	0.61755	2.70998e-06	98.8809	1.1162	0.202033	0.0211999	0.575724	0.564596	0.00107688	358.657	0.0857085	0.163916	1.13842	0.319402
1.4	164.569	0.799728	4.95517e-06	98.6146	1.38426	0.210527	0.0257276	0.550988	0.611485	0.00160867	362.006	0.0999732	0.142663	1.18047	0.549229
1.5	160.446	1.01094	9.06634e-06	98.3136	1.68599	0.218267	0.030744	0.527315	0.658771	0.00233142	364.346	0.114379	0.124173	1.20517	0.923198
1.6	156.445	1.25174	1.56654e-05	97.9779	2.0219	0.225295	0.0362474	0.504659	0.706411	0.00329109	366.145	0.128634	0.108099	1.21376	1.50536
1.7	152.567	1.52235	2.55153e-05	97.6076	2.39233	0.23165	0.0422328	0.482976	0.754362	0.00453948	367.895	0.142513	0.0941419	1.20971	2.36966
1.8	148.81	1.82268	3.946e-05	97.2025	2.79743	0.23737	0.048692	0.462225	0.802572	0.00613431	370.11	0.155887	0.082054	1.1985	3.59515
1.9	145.175	2.15235	5.83792e-05	96.7627	3.23722	0.24249	0.0556142	0.442366	0.850985	0.00813916	373.339	0.16875	0.071632	1.18706	5.26318
2	141.659	2.51073	8.31707e-05	96.2884	3.71153	0.247044	0.0629857	0.42336	0.899539	0.0106234	378.171	0.181235	0.0627157	1.18279	7.452
2.1	138.263	2.89699	0.000114719	95.7799	4.22006	0.251064	0.0707906	0.40517	0.948167	0.0136617	385.275	0.193613	0.0551856	1.19256	10.2336
2.2	134.984	3.31008	0.000153872	95.2375	4.76237	0.254582	0.0790105	0.387762	0.996798	0.0173342	395.43	0.206291	0.0489606	1.22176	13.6661
2.3	131.823	3.74881	0.000201428	94.662	5.33785	0.257625	0.087625	0.371102	1.04536	0.0217255	409.562	0.219799	0.0439967	1.27347	17.7832
2.4	128.777	4.21187	0.00025812	94.0541	5.94576	0.260223	0.0966117	0.355158	1.09377	0.0269248	428.79	0.234782	0.0402847	1.34797	22.5808
2.5	125.846	4.69783	0.000324606	93.4146	6.5852	0.262401	0.105946	0.339898	1.14195	0.0330249	454.478	0.251994	0.0378479	1.44239	28.0073
2.6	123.028	5.20517	0.000401449	92.7446	7.25513	0.264185	0.115604	0.325295	1.18982	0.040122	488.323	0.272289	0.0367382	1.55084	33.9602
2.7	120.322	5.73232	0.00048911	92.0453	7.95436	0.265598	0.125556	0.311318	1.23729	0.0483146	532.486	0.296623	0.0370315	1.66476	40.2932
2.8	117.726	6.27769	0.000587938	91.3181	8.68154	0.266664	0.135776	0.297943	1.2843	0.0577034	589.774	0.326048	0.0388218	1.77396	46.8288
2.9	115.239	6.83963	0.000698163	90.5643	9.43518	0.267403	0.146233	0.285142	1.33076	0.0683902	663.891	0.361716	0.0422144	1.86783	53.376
3	112.859	7.41651	0.000819889	89.7858	10.2136	0.267836	0.156899	0.272891	1.3766	0.0804775	759.756	0.404883	0.047319	1.93686	59.7472
3.1	110.586	8.00671	0.000953089	88.9841	11.0151	0.267984	0.167742	0.261166	1.42176	0.0940675	883.912	0.456921	0.0542438	1.97399	65.7742
3.2	108.418	8.60862	0.0010976	88.1614	11.8378	0.267864	0.178733	0.249945	1.46619	0.109262	1045.07	0.519336	0.0630935	1.97567	71.3215
3.3	106.353	9.22066	0.00125313	87.3195	12.6794	0.267493	0.18984	0.239206	1.50985	0.12616	1254.79	0.593797	0.0739767	1.94223	76.2946
3.4	104.391	9.84132	0.00141925	86.4608	13.538	0.26689	0.201034	0.228929	1.5527	0.144859	1528.38	0.682193	0.0870255	1.87761	80.6434
3.5	102.529	10.4691	0.00159539	85.5875	14.4111	0.266069	0.212285	0.219093	1.59473	0.165456	1886.11	0.786719	0.102428	1.78843	84.3593
3.6	100.768	11.1026	0.00178087	84.7022	15.2962	0.265047	0.223564	0.20968	1.63594	0.188042	2354.67	0.910007	0.120463	1.68279	87.4679
3.7	99.1043	11.7405	0.00197486	83.8072	16.191	0.263837	0.234844	0.200671	1.67634	0.212707	2969.23	1.05533	0.141529	1.56903	90.0201
3.8	97.5386	12.3815	0.00217643	82.9053	17.0927	0.262452	0.246099	0.192049	1.71597	0.239535	3776.03	1.22692	0.166151	1.45486	92.0807
3.9	96.0691	13.0244	0.00238454	81.9991	17.9985	0.260908	0.257303	0.183798	1.75486	0.26861	4835.75	1.43042	0.194993	1.34685	93.72
4	94.6948	13.668	0.00259806	81.0915	18.9059	0.259214	0.268433	0.175901	1.79307	0.300008	6227.75	1.67361	0.228896	1.25053	95.0064
4.1	93.4147	14.3114	0.00281575	80.1853	19.8118	0.257384	0.279469	0.168343	1.83069	0.333806	8055.4	1.96772	0.268961	1.17085	96.0017
4.2	92.2277	14.9535	0.00303635	79.2832	20.7136	0.255428	0.290391	0.161111	1.86779	0.370075	10452.3	2.32963	0.316695	1.11318	96.7579
4.3	91.1327	15.5936	0.0032585	78.3883	21.6082	0.253358	0.301181	0.154189	1.90448	0.408886	13588.7	2.78625	0.374264	1.08514	97.315
4.4	90.1288	16.2308	0.00348086	77.5031	22.493	0.251182	0.311826	0.147564	1.94085	0.450306	17676.6	3.38367	0.444976	1.09992	97.6986
4.5	89.2149	16.8644	0.00370204	76.6307	23.3652	0.248912	0.322311	0.141224	1.97704	0.4944	22966.2	4.20755	0.53426	1.18298	97.9136
4.6	88.3898	17.4938	0.00392071	75.7735	24.2221	0.246554	0.332627	0.135157	2.01318	0.541236	29718.9	5.42967	0.651829	1.38236	97.9355
4.7	87.6524	18.1185	0.00413556	74.9342	25.0611	0.244119	0.342765	0.12935	2.04939	0.590876	38128	7.40117	0.816385	1.76808	97.7124
4.8	87.0015	18.738	0.00434536	74.1151	25.8798	0.241615	0.352718	0.123793	2.08583	0.643388	48188.8	10.7588	1.06418	2.38068	97.2177
4.9	86.4356	19.352	0.00454897	73.3186	26.676	0.239048	0.362482	0.118475	2.12266	0.698837	59647.9	16.3803	1.45818	3.17673	96.5061
5	85.9533	19.9602	0.00474538	72.5466	27.4477	0.236427	0.372055	0.113385	2.16002	0.757294	72118.2	25.0569	2.088	4.07546	95.6681
5.1	85.553	20.5623	0.00493371	71.8009	28.1931	0.233757	0.381437	0.108514	2.19809	0.81883	85227	36.704	3.04717	5.0156	94.7721
5.2	85.2328	21.1582	0.00511323	71.0831	28.9107	0.231046	0.390629	0.103852	2.23703	0.88352	98699.9	49.8081	4.37752	5.96146	93.859
5.3	84.9909	21.7479	0.0052834	70.3943	29.5992	0.2283	0.399634	0.099391	2.27702	0.951445	112374	63.1445	6.04979	6.89557	92.9499
5.4	84.8253	22.3313	0.00544382	69.7355	30.2577	0.225524	0.408458	0.0951215	2.31823	1.02269	126159	76.303	8.0086	7.81082	92.0539
5.5	84.7336	22.9085	0.00559431	69.1074	30.8855	0.222724	0.417107	0.0910355	2.36084	1.09735	140000	89.1527	10.1995	8.70462	91.1754
5.6	84.7136	23.4795	0.0057348	68.5104	31.4824	0.219905	0.425589	0.0871252	2.40502	1.17551	153866	101.645	12.575	9.57633	90.3158
5.7	84.7627	24.0445	0.00586543	67.9445	32.048	0.217072	0.433913	0.083383	2.45096	1.25729	167737	113.764	15.0955	10.4261	89.4758
5.8	84.8786	24.6037	0.00598643	67.4096	32.5828	0.214229	0.44209	0.0798018	2.49884	1.34279	181602	125.504	17.7284	11.2545	88.6554
5.9	85.0585	25.1573	0.00609819	66.9052	33.087	0.21138	0.45013	0.0763745	2.54883	1.43214	195453	136.868	20.4472	12.0621	87.8542
6	85.2999	25.7056	0.00620117	66.4307	33.5614	0.20853	0.458046	0.0730947	2.60111	1.52547	209286	147.862	23.2303	12.8496	87.0718
6.1	85.6002	26.2488	0.0062959	65.9854	34.0066	0.205683	0.465851	0.0699559	2.65587	1.62292	223099	158.494	26.0602	13.6177	86.3077
6.2	85.9568	26.7874	0.00638299	65.5681	34.4237	0.202842	0.47356	0.0669522	2.71327	1.72463	236888	168.774	28.9228	14.3671	85.5615
6.3	86.3672	27.3216	0.00646305	65.178	34.8138	0.200009	0.481185	0.0640777	2.77349	1.83078	250651	178.711	31.8067	15.0984	84.8326
6.4	86.8291	27.8518	0.00653672	64.8137	35.178	0.197189	0.488741	0.0613268	2.83671	1.94153	264388	188.314	34.7029	15.8124	84.1205
6.5	87.3399	28.3783	0.00660461	64.4741	35.5176	0.194385	0.496245	0.0586944	2.90309	2.05706	278096	197.595	37.6039	16.5095	83.4246
6.6	87.8976	28.9016	0.00666734	64.1578	35.8338	0.191598	0.50371	0.0561753	2.9728	2.17758	291774	206.562	40.504	17.1904	82.7445
6.7	88.5001	29.422	0.0067255	63.8637	36.1279	0.188832	0.511153	0.0537646	3.04601	2.30329	305419	215.226	43.3983	17.8557	82.0796
6.8	89.1454	29.94	0.00677962	63.5905	36.4011	0.186088	0.518588	0.0514578	3.12287	2.43441	319031	223.597	46.2832	18.5058	81.4294
6.9	89.8316	30.4558	0.00683021	63.3368	36.6548	0.18337	0.526032	0.0492503	3.20355	2.57117	332606	231.683	49.1556	19.1413	80.7936
7	90.5571	30.97	0.00687775	63.1015	36.8901	0.180679	0.533499	0.0471379	3.28821	2.71383	346145	239.495	52.0131	19.7626	80.1717
7.1	91.3203	31.4829	0.00692265	62.8834	37.1082	0.178017	0.541005	0.0451165	3.37699	2.86264	359645	247.041	54.8539	20.3701	79.5632
7.2	92.1197	31.995	0.00696529	62.6813	37.3103	0.175387	0.548566	0.0431822	3.47005	3.01788	373104	254.33	57.6765	20.9644	78.9677
7.3	92.954	32.5065	0.00700603	62.4942	37.4974	0.172788	0.556195	0.0413314	3.56754	3.17985	386521	261.371	60.4798	21.5459	78.385
7.4	93.8221	33.0179	0.00704516	62.321	37.6706	0.170225	0.563907	0.0395603	3.6696	3.34883	399894	268.172	63.2628	22.1148	77.8145
7.5	94.7227	33.5296	0.00708295	62.1608	37.8309	0.167696	0.571718	0.0378657	3.77637	3.52517	413223	274.741	66.0248	22.6717	77.256
7.6	95.655	34.0419	0.00711965	62.0126	37.9791	0.165205	0.57964	0.0362442	3.88799	3.70918	426504	281.085	68.7653	23.2168	76.7092
7.7	96.6179	34.5553	0.00715546	61.8755	38.1163	0.162753	0.587688	0.0346928	4.0046	3.90122	439738	287.213	71.484	23.7505	76.1736
7.8	97.6107	35.0699	0.00719057	61.7487	38.2431	0.16034	0.595875	0.0332083	4.12631	4.10166	452923	293.132	74.1806	24.2731	75.6489
7.9	98.6327	35.5864	0.00722515	61.6315	38.3603	0.157967	0.604214	0.0317881	4.25326	4.31087	466057	298.848	76.8549	24.7849	75.135
8	99.6831	36.1048	0.00725934	61.5231	38.4688	0.155637	0.612717	0.0304292	4.38557	4.52925	479140	304.369	79.5068	25.2863	74.6315
8.1	100.761	36.6257	0.00729326	61.4229	38.5691	0.153349	0.621396	0.0291292	4.52335	4.75722	492170	309.7	82.1362	25.7775	74.1381
8.2	101.867	37.1492	0.00732702	61.3302	38.6618	0.151104	0.630264	0.0278854	4.66671	4.9952	505147	314.85	84.7432	26.2587	73.6545
8.3	102.999	37.6759	0.00736073	61.2444	38.7477	0.148905	0.639331	0.0266955	4.81576	5.24362	518070	319.823	87.3277	26.7303	73.1806
8.4	104.158	38.2058	0.00739447	61.165	38.8271	0.14675	0.64861	0.0255573	4.9706	5.50296	530936	324.626	89.8898	27.1925	72.716
8.5	105.343	38.7394	0.00742831	61.0914	38.9007	0.144642	0.65811	0.0244684	5.13132	5.77369	543747	329.265	92.4296	27.6455	72.2605
8.6	106.554	39.277	0.00746233	61.0233	38.9689	0.14258	0.667842	0.0234269	5.29801	6.05628	556501	333.745	94.9472	28.0897	71.8139
8.7	107.791	39.8189	0.00749658	60.9601	39.0321	0.140566	0.677816	0.0224306	5.47074	6.35123	569196	338.072	97.4428	28.5251	71.376
8.8	109.052	40.3652	0.00753112	60.9015	39.0908	0.138599	0.688042	0.0214778	5.64958	6.65906	581834	342.25	99.9164	28.9521	70.9465
8.9	110.339	40.9164	0.007566	60.847	39.1453	0.136682	0.698529	0.0205664	5.8346	6.9803	594412	346.285	102.368	29.3708	70.5252
9	111.651	41.4727	0.00760126	60.7964	39.196	0.134814	0.709286	0.0196949	6.02584	7.31547	606930	350.182	104.798	29.7814	70.1121
9.1	112.988	42.0343	0.00763694	60.7492	39.2433	0.132995	0.720324	0.0188615	6.22334	7.66512	619388	353.945	107.207	30.1842	69.7067
9.2	114.349	42.6016	0.00767307	60.7052	39.2873	0.131228	0.731649	0.0180646	6.42713	8.02979	631785	357.58	109.594	30.5794	69.309
9.3	115.736	43.1747	0.00770969	60.6641	39.3284	0.129511	0.743272	0.0173027	6.63723	8.41005	644120	361.09	111.961	30.967	68.9189
9.4	117.147	43.754	0.00774682	60.6257	39.3669	0.127845	0.7552	0.0165743	6.85363	8.80646	656393	364.48	114.306	31.3474	68.5359
9.5	118.583	44.3397	0.00778449	60.5897	39.403	0.126232	0.767441	0.015878	7.07634	9.21958	668604	367.753	116.63	31.7206	68.1602
9.6	120.044	44.932	0.00782273	60.5559	39.4368	0.124672	0.780005	0.0152125	7.30531	9.64998	680753	370.914	118.934	32.0869	67.7913
9.7	121.53	45.5312	0.00786155	60.5241	39.4687	0.123164	0.792898	0.0145764	7.54051	10.0982	692837	373.967	121.217	32.4464	67.4293
9.8	123.041	46.1375	0.00790098	60.494	39.4988	0.12171	0.80613	0.0139687	7.78187	10.5648	704859	376.915	123.48	32.7993	67.0739
9.9	124.577	46.7512	0.00794103	60.4656	39.5273	0.120311	0.819707	0.013388	8.02931	11.0504	716816	379.762	125.722	33.1457	66.725
10	126.139	47.3724	0.00798173	60.4387	39.5542	0.118966	0.833639	0.0128334	8.28274	11.5554	728709	382.512	127.945	33.4858	66.3825
10.1	127.726	48.0015	0.00802307	60.4131	39.5799	0.117677	0.847933	0.0123037	8.54202	12.0804	740537	385.167	130.148	33.8197	66.0461
10.2	129.338	48.6386	0.00806509	60.3887	39.6043	0.116443	0.862598	0.0117979	8.80703	12.6259	752300	387.731	132.331	34.1476	65.7158
10.3	130.977	49.284	0.00810779	60.3654	39.6277	0.115266	0.877642	0.0113151	9.07757	13.1923	763998	390.207	134.495	34.4696	65.3913
10.4	132.642	49.9379	0.00815118	60.3431	39.6501	0.114147	0.893073	0.0108543	9.35348	13.7802	775631	392.599	136.639	34.7858	65.0727
10.5	134.333	50.6006	0.00819528	60.3216	39.6716	0.113085	0.9089	0.0104147	9.63452	14.3899	787198	394.908	138.765	35.0964	64.7597
10.6	136.051	51.2722	0.00824009	60.3009	39.6924	0.112082	0.925131	0.00999545	9.92045	15.0217	798700	397.138	140.871	35.4015	64.4523
10.7	137.796	51.9529	0.00828562	60.2809	39.7124	0.111139	0.941776	0.00959572	10.211	15.6761	810135	399.292	142.959	35.7012	64.1502
10.8	139.568	52.6431	0.00833188	60.2615	39.7319	0.110255	0.958844	0.00921477	10.5059	16.3533	821504	401.371	145.028	35.9956	63.8534
10.9	141.368	53.3429	0.00837889	60.2427	39.7507	0.109432	0.976344	0.00885189	10.8047	17.0536	832808	403.38	147.078	36.2849	63.5618
11	143.196	54.0526	0.00842664	60.2243	39.7692	0.108672	0.994287	0.00850639	11.1072	17.7771	844044	405.319	149.11	36.5692	63.2753
11.1	145.052	54.7723	0.00847514	60.2064	39.7871	0.107974	1.01268	0.00817762	11.413	18.524	855214	407.192	151.124	36.8485	62.9937
11.2	146.937	55.5023	0.0085244	60.1888	39.8047	0.107339	1.03154	0.00786499	11.7215	19.2942	866318	409.001	153.12	37.1231	62.7169
11.3	148.851	56.2429	0.00857442	60.1716	39.822	0.106769	1.05087	0.0075679	12.0324	20.0878	877354	410.748	155.098	37.3929	62.4448
11.4	150.794	56.9941	0.00862521	60.1547	39.839	0.106265	1.07068	0.0072858	12.3453	20.9047	888325	412.435	157.059	37.6582	62.1774
11.5	152.768	57.7564	0.00867678	60.138	39.8557	0.105828	1.091	0.00701819	12.6595	21.7447	899228	414.064	159.001	37.9189	61.9145
11.6	154.771	58.5298	0.00872912	60.1216	39.8721	0.105459	1.11182	0.00676457	12.9745	22.6076	910064	415.637	160.927	38.1752	61.656
11.7	156.805	59.3146	0.00878224	60.1054	39.8884	0.105159	1.13316	0.00652449	13.2899	23.4929	920834	417.156	162.835	38.4272	61.4019
11.8	158.871	60.111	0.00883615	60.0893	39.9045	0.10493	1.15503	0.00629751	13.6049	24.4003	931536	418.623	164.727	38.675	61.152
11.9	160.968	60.9193	0.00889085	60.0734	39.9204	0.104772	1.17745	0.00608324	13.9191	25.3293	942172	420.039	166.601	38.9186	60.9063
12	163.098	61.7397	0.00894634	60.0577	39.9362	0.104689	1.20044	0.00588129	14.2318	26.2791	952741	421.408	168.459	39.1582	60.6647
12.1	165.26	62.5724	0.00900262	60.0421	39.9519	0.10468	1.22399	0.00569133	14.5422	27.2491	963243	422.729	170.3	39.3939	60.427
12.2	167.455	63.4176	0.0090597	60.0266	39.9674	0.104748	1.24814	0.00551302	14.8499	28.2385	973679	424.004	172.124	39.6257	60.1932
12.3	169.684	64.2756	0.00911758	60.0112	39.9828	0.104894	1.2729	0.00534608	15.1541	29.2464	984047	425.236	173.932	39.8536	59.9633
12.4	171.947	65.1466	0.00917626	59.9959	39.9982	0.105121	1.29827	0.00519023	15.4541	30.2718	994349	426.426	175.724	40.0779	59.7371
12.5	174.245	66.0309	0.00923575	59.9807	40.0134	0.10543	1.32429	0.00504522	15.7492	31.3136	1.00458e+06	427.575	177.5	40.2985	59.5145
12.6	176.578	66.9286	0.00929604	59.9656	40.0286	0.105823	1.35096	0.00491083	16.0388	32.3706	1.01475e+06	428.685	179.261	40.5155	59.2956
12.7	178.947	67.84	0.00935713	59.9506	40.0436	0.106303	1.3783	0.00478687	16.3223	33.4417	1.02486e+06	429.756	181.005	40.7291	59.0802
12.8	181.352	68.7654	0.00941904	59.9356	40.0586	0.106871	1.40634	0.00467317	16.5988	34.5254	1.03489e+06	430.791	182.734	40.9392	58.8682
12.9	183.794	69.705	0.00948176	59.9208	40.0735	0.10753	1.43509	0.00456957	16.8679	35.6205	1.04486e+06	431.79	184.447	41.1459	58.6596
13	186.274	70.6589	0.00954529	59.9061	40.0883	0.108283	1.46457	0.00447595	17.1288	36.7254	1.05477e+06	432.755	186.145	41.3494	58.4543
13.1	188.793	71.6276	0.00960963	59.8914	40.1029	0.109133	1.49481	0.00439221	17.3809	37.8387	1.0646e+06	433.687	187.828	41.5497	58.2523
13.2	191.35	72.6112	0.00967478	59.8769	40.1175	0.110081	1.52582	0.00431829	17.6237	38.9589	1.07438e+06	434.587	189.496	41.7468	58.0534
13.3	193.946	73.6099	0.00974075	59.8624	40.132	0.111131	1.55762	0.00425412	17.8567	40.0843	1.08408e+06	435.456	191.148	41.9408	57.8576
13.4	196.583	74.624	0.00980754	59.8481	40.1463	0.112286	1.59025	0.00419968	18.0792	41.2134	1.09372e+06	436.295	192.786	42.1317	57.665
13.5	199.26	75.6538	0.00987515	59.834	40.1605	0.11355	1.62371	0.00415498	18.2909	42.3445	1.1033e+06	437.105	194.41	42.3197	57.4753
13.6	201.979	76.6995	0.00994357	59.8199	40.1746	0.114925	1.65805	0.00412004	18.4913	43.4761	1.11281e+06	437.888	196.019	42.5048	57.2885
13.7	204.74	77.7614	0.0100128	59.806	40.1886	0.116416	1.69327	0.00409491	18.68	44.6065	1.12225e+06	438.644	197.613	42.687	57.1046
13.8	207.544	78.8397	0.0100829	59.7923	40.2023	0.118026	1.72942	0.00407968	18.8567	45.7341	1.13163e+06	439.374	199.193	42.8665	56.9235
13.9	210.391	79.9346	0.0101537	59.7787	40.2159	0.119759	1.76651	0.00407444	19.0212	46.8574	1.14095e+06	440.078	200.759	43.0431	56.7453
14	213.282	81.0465	0.0102254	59.7653	40.2293	0.121619	1.80458	0.00407935	19.1731	47.9747	1.1502e+06	440.759	202.311	43.2171	56.5697
14.1	216.218	82.1756	0.010298	59.7521	40.2426	0.12361	1.84365	0.00409455	19.3123	49.0847	1.15939e+06	441.416	203.85	43.3885	56.3968
14.2	219.2	83.3222	0.0103713	59.7392	40.2556	0.125738	1.88375	0.00412026	19.4388	50.1858	1.16851e+06	442.051	205.374	43.5572	56.2265
14.3	222.228	84.4865	0.0104455	59.7264	40.2684	0.128007	1.92492	0.00415668	19.5523	51.2767	1.17757e+06	442.664	206.885	43.7234	56.0587
14.4	225.303	85.6687	0.0105204	59.7139	40.281	0.130422	1.96719	0.00420408	19.653	52.3559	1.18656e+06	443.256	208.382	43.8871	55.8935
14.5	228.426	86.8692	0.0105962	59.7016	40.2933	0.132988	2.01059	0.00426275	19.7408	53.4223	1.19549e+06	443.828	209.866	44.0483	55.7308
14.6	231.598	88.0883	0.0106729	59.6896	40.3053	0.135712	2.05516	0.00433302	19.8158	54.4746	1.20436e+06	444.38	211.336	44.2072	55.5705
14.7	234.818	89.3261	0.0107503	59.6778	40.3171	0.138598	2.10094	0.00441524	19.8783	55.5117	1.21317e+06	444.913	212.794	44.3637	55.4125
14.8	238.089	90.583	0.0108286	59.6664	40.3286	0.141652	2.14796	0.00450981	19.9283	56.5326	1.22191e+06	445.428	214.238	44.5179	55.2569
14.9	241.411	91.8592	0.0109077	59.6552	40.3398	0.144882	2.19626	0.00461716	19.9662	57.5363	1.23059e+06	445.925	215.669	44.6698	55.1036
15	244.785	93.1551	0.0109876	59.6444	40.3506	0.148294	2.24588	0.00473777	19.9922	58.5219	1.23921e+06	446.405	217.088	44.8194	54.9525
15.1	248.211	94.4708	0.0110683	59.6339	40.3612	0.151895	2.29687	0.00487216	20.0067	59.4887	1.24776e+06	446.869	218.494	44.9669	54.8036
15.2	251.691	95.8067	0.0111498	59.6238	40.3713	0.155693	2.34928	0.00502089	20.0099	60.4359	1.25626e+06	447.316	219.887	45.1123	54.6569
15.3	255.224	97.163	0.0112322	59.614	40.3811	0.159694	2.40314	0.00518455	20.0024	61.3629	1.26469e+06	447.749	221.268	45.2555	54.5123
15.4	258.813	98.5401	0.0113154	59.6046	40.3905	0.163907	2.45851	0.00536381	19.9845	62.2693	1.27306e+06	448.166	222.636	45.3966	54.3699
15.5	262.458	99.9381	0.0113994	59.5956	40.3995	0.168341	2.51545	0.00555936	19.9567	63.1544	1.28137e+06	448.57	223.993	45.5358	54.2294
15.6	266.159	101.357	0.0114842	59.5871	40.4081	0.173004	2.57399	0.00577196	19.9195	64.0179	1.28962e+06	448.959	225.337	45.6729	54.091
15.7	269.918	102.798	0.0115698	59.5789	40.4163	0.177906	2.63421	0.00600241	19.8734	64.8596	1.29781e+06	449.335	226.669	45.808	53.9546
15.8	273.735	104.261	0.0116562	59.5712	40.424	0.183056	2.69616	0.00625158	19.819	65.6791	1.30594e+06	449.698	227.989	45.9413	53.8201
15.9	277.612	105.746	0.0117435	59.564	40.4313	0.188465	2.7599	0.00652038	19.7567	66.4763	1.31401e+06	450.049	229.297	46.0726	53.6875
16	281.548	107.253	0.0118316	59.5572	40.4381	0.194142	2.8255	0.00680981	19.6871	67.251	1.32202e+06	450.388	230.594	46.2021	53.5568
16.1	285.546	108.783	0.0119204	59.551	40.4444	0.200099	2.89302	0.0071209	19.6109	68.0032	1.32997e+06	450.715	231.879	46.3298	53.4279
16.2	289.606	110.336	0.0120101	59.5452	40.4502	0.206348	2.96254	0.00745477	19.5286	68.7329	1.33786e+06	451.031	233.152	46.4556	53.3008
16.3	293.729	111.913	0.0121006	59.54	40.4555	0.2129	3.03414	0.00781261	19.4407	69.4401	1.34569e+06	451.336	234.414	46.5797	53.1755
16.4	297.915	113.512	0.0121919	59.5353	40.4602	0.219769	3.1079	0.00819567	19.3479	70.1248	1.35347e+06	451.63	235.665	46.7021	53.052
16.5	302.166	115.136	0.012284	59.5311	40.4644	0.226966	3.18389	0.00860529	19.2508	70.7871	1.36118e+06	451.915	236.905	46.8228	52.9302
16.6	306.483	116.784	0.0123769	59.5275	40.468	0.234507	3.26223	0.00904288	19.1499	71.4273	1.36884e+06	452.19	238.133	46.9418	52.8101
16.7	310.867	118.456	0.0124706	59.5245	40.471	0.242404	3.34298	0.00950994	19.0459	72.0454	1.37644e+06	452.455	239.351	47.0591	52.6916
16.8	315.318	120.153	0.0125651	59.5221	40.4735	0.250674	3.42627	0.0100081	18.9393	72.6416	1.38398e+06	452.711	240.557	47.1748	52.5748
16.9	319.837	121.875	0.0126604	59.5203	40.4753	0.259332	3.5122	0.0105389	18.8309	73.2161	1.39147e+06	452.959	241.753	47.289	52.4595
17	324.426	123.622	0.0127564	59.5191	40.4765	0.268393	3.60088	0.0111043	18.721	73.7692	1.3989e+06	453.198	242.938	47.4016	52.3459
17.1	329.085	125.394	0.0128533	59.5186	40.4771	0.277876	3.69243	0.011706	18.6105	74.301	1.40627e+06	453.428	244.113	47.5126	52.2337
17.2	333.816	127.193	0.012951	59.5187	40.477	0.287797	3.78699	0.0123461	18.4998	74.8117	1.41359e+06	453.651	245.277	47.6221	52.1232
17.3	338.619	129.017	0.0130494	59.5195	40.4763	0.298175	3.8847	0.0130266	18.3895	75.3016	1.42085e+06	453.866	246.43	47.7302	52.0141
17.4	343.495	130.868	0.0131486	59.5209	40.4749	0.309029	3.98569	0.0137498	18.2803	75.7709	1.42805e+06	454.074	247.573	47.8368	51.9065
17.5	348.445	132.745	0.0132486	59.523	40.4728	0.320379	4.09014	0.014518	18.1728	76.2196	1.43521e+06	454.275	248.706	47.9419	51.8003
17.6	353.471	134.65	0.0133493	59.5259	40.47	0.332246	4.19822	0.0153335	18.0676	76.6482	1.4423e+06	454.469	249.829	48.0457	51.6955
17.7	358.573	136.582	0.0134509	59.5294	40.4664	0.34465	4.31009	0.0161991	17.9652	77.0566	1.44934e+06	454.656	250.942	48.148	51.5922
17.8	363.752	138.541	0.0135532	59.5337	40.4622	0.357616	4.42597	0.0171173	17.8664	77.445	1.45633e+06	454.837	252.045	48.249	51.4902
17.9	369.01	140.527	0.0136562	59.5386	40.4572	0.371164	4.54607	0.0180912	17.7717	77.8135	1.46326e+06	455.012	253.138	48.3487	51.3896
18	374.347	142.542	0.01376	59.5444	40.4515	0.385321	4.6706	0.0191236	17.6818	78.1622	1.47014e+06	455.18	254.221	48.447	51.2904
18.1	379.763	144.585	0.0138646	59.5509	40.4451	0.40011	4.79982	0.0202178	17.5974	78.4912	1.47697e+06	455.343	255.294	48.544	51.1924
18.2	385.262	146.657	0.0139699	59.5581	40.4378	0.415558	4.934	0.0213771	17.5191	78.8003	1.48374e+06	455.5	256.358	48.6398	51.0957
18.3	390.842	148.757	0.0140759	59.5662	40.4298	0.431691	5.07341	0.0226051	17.4477	79.0896	1.49046e+06	455.652	257.412	48.7343	51.0003
18.4	396.505	150.887	0.0141827	59.575	40.421	0.448537	5.21838	0.0239053	17.384	79.359	1.49713e+06	455.799	258.457	48.8275	50.9062
18.5	402.253	153.046	0.0142902	59.5846	40.4114	0.466125	5.36924	0.0252819	17.3287	79.6082	1.50374e+06	455.941	259.493	48.9195	50.8132
18.6	408.086	155.234	0.0143985	59.595	40.401	0.484483	5.52635	0.0267389	17.2826	79.8371	1.51031e+06	456.078	260.519	49.0104	50.7215
18.7	414.006	157.452	0.0145074	59.6063	40.3898	0.503643	5.69012	0.0282806	17.2466	80.0452	1.51682e+06	456.21	261.536	49.1	50.631
18.8	420.012	159.7	0.0146171	59.6183	40.3778	0.523636	5.86098	0.0299117	17.2217	80.2324	1.52328e+06	456.337	262.544	49.1885	50.5417
18.9	426.107	161.978	0.0147275	59.6312	40.365	0.544493	6.03941	0.0316371	17.2088	80.398	1.52969e+06	456.461	263.543	49.2759	50.4535
19	432.291	164.287	0.0148386	59.6449	40.3513	0.566247	6.22591	0.0334618	17.209	80.5416	1.53605e+06	456.58	264.533	49.3621	50.3664
19.1	438.565	166.627	0.0149504	59.6595	40.3367	0.588932	6.42105	0.0353915	17.2234	80.6624	1.54236e+06	456.695	265.514	49.4472	50.2805
19.2	444.93	168.997	0.0150629	59.6749	40.3214	0.612582	6.62546	0.0374318	17.2534	80.7597	1.54862e+06	456.806	266.486	49.5312	50.1956
19.3	451.388	171.399	0.015176	59.6911	40.3051	0.637232	6.83979	0.039589	17.3001	80.8326	1.55483e+06	456.913	267.45	49.6142	50.1119
19.4	457.939	173.832	0.0152899	59.7083	40.288	0.662916	7.06479	0.0418696	17.365	80.8802	1.561e+06	457.016	268.405	49.6961	50.0292
19.5	464.584	176.296	0.0154044	59.7262	40.2701	0.68967	7.30126	0.0442805	17.4496	80.9012	1.56711e+06	457.116	269.352	49.7769	49.9475
19.6	471.325	178.792	0.0155196	59.7451	40.2513	0.717529	7.55006	0.0468294	17.5557	80.8943	1.57317e+06	457.213	270.289	49.8568	49.8669
19.7	478.161	181.321	0.0156354	59.7648	40.2316	0.74653	7.81216	0.0495241	17.685	80.8583	1.57919e+06	457.306	271.219	49.9356	49.7873
19.8	485.095	183.881	0.0157519	59.7854	40.211	0.776705	8.08859	0.0523732	17.8394	80.7914	1.58516e+06	457.396	272.14	50.0134	49.7087
19.9	492.127	186.474	0.015869	59.8069	40.1895	0.808091	8.38047	0.0553858	18.0209	80.692	1.59108e+06	457.483	273.053	50.0903	49.6311
20	499.257	189.099	0.0159867	59.8293	40.1672	0.840719	8.689	0.0585719	18.2316	80.5584	1.59695e+06	457.567	273.958	50.1662	49.5545
20.1	506.488	191.758	0.0161051	59.8525	40.144	0.874623	9.01547	0.0619419	18.4737	80.3885	1.60278e+06	457.649	274.855	50.2411	49.4788
20.2	513.82	194.449	0.0162241	59.8767	40.1198	0.909832	9.36127	0.0655072	18.7495	80.1805	1.60856e+06	457.727	275.744	50.3151	49.4041
20.3	521.254	197.173	0.0163437	59.9017	40.0948	0.946374	9.72782	0.0692801	19.0612	79.9324	1.61429e+06	457.803	276.624	50.3882	49.3303
20.4	528.791	199.93	0.0164639	59.9276	40.0689	0.984274	10.1166	0.0732736	19.411	79.6422	1.61998e+06	457.876	277.497	50.4604	49.2574
20.5	536.431	202.72	0.0165847	59.9544	40.0421	1.02355	10.5292	0.0775017	19.8008	79.3081	1.62562e+06	457.946	278.362	50.5317	49.1855
20.6	544.176	205.544	0.016706	59.9822	40.0144	1.06423	10.9671	0.0819795	20.2324	78.9288	1.63122e+06	458.015	279.219	50.6021	49.1144
20.7	552.027	208.402	0.0168279	60.0108	39.9859	1.10632	11.4316	0.086723	20.7071	78.503	1.63677e+06	458.081	280.069	50.6716	49.0442
20.8	559.984	211.293	0.0169504	60.0402	39.9564	1.14983	11.9242	0.0917489	21.2257	78.0302	1.64227e+06	458.144	280.911	50.7403	48.9748
20.9	568.049	214.218	0.0170735	60.0706	39.926	1.19477	12.4459	0.0970751	21.7883	77.5104	1.64774e+06	458.206	281.745	50.8082	48.9063
21	576.221	217.177	0.017197	60.1019	39.8948	1.24112	12.9975	0.10272	22.3942	76.9445	1.65315e+06	458.265	282.572	50.8752	48.8386
21.1	584.503	220.171	0.0173211	60.1341	39.8627	1.28888	13.5794	0.108702	23.042	76.3341	1.65853e+06	458.322	283.392	50.9414	48.7718
21.2	592.895	223.198	0.0174458	60.1671	39.8296	1.33804	14.1916	0.115041	23.7291	75.682	1.66386e+06	458.378	284.204	51.0068	48.7058
21.3	601.397	226.259	0.0175709	60.201	39.7957	1.38858	14.8334	0.121755	24.4522	74.9916	1.66914e+06	458.431	285.009	51.0714	48.6405
21.4	610.012	229.355	0.0176965	60.2358	39.761	1.44046	15.5036	0.128862	25.2072	74.2671	1.67439e+06	458.483	285.807	51.1352	48.5761
21.5	618.738	232.485	0.0178226	60.2715	39.7253	1.49366	16.2003	0.136379	25.9895	73.5133	1.67959e+06	458.533	286.598	51.1983	48.5124
21.6	627.578	235.65	0.0179492	60.308	39.6888	1.54813	16.9213	0.144321	26.7939	72.7355	1.68475e+06	458.581	287.381	51.2606	48.4495
21.7	636.531	238.849	0.0180763	60.3455	39.6514	1.60385	17.6636	0.152701	27.6154	71.9388	1.68986e+06	458.628	288.158	51.3221	48.3874
21.8	645.599	242.083	0.0182038	60.3837	39.6131	1.66076	18.4241	0.161527	28.449	71.1283	1.69494e+06	458.672	288.927	51.3829	48.326
21.9	654.783	245.351	0.0183317	60.4229	39.574	1.71884	19.1993	0.170806	29.29	70.309	1.69997e+06	458.716	289.69	51.443	48.2654
22	664.082	248.654	0.0184601	60.4628	39.5341	1.77803	19.9859	0.180539	30.1341	69.485	1.70496e+06	458.758	290.446	51.5023	48.2054
22.1	673.499	251.991	0.0185889	60.5036	39.4933	1.8383	20.7803	0.190725	30.9776	68.6602	1.70992e+06	458.798	291.195	51.561	48.1462
22.2	683.033	255.363	0.0187182	60.5453	39.4517	1.89961	21.5794	0.201357	31.8175	67.8378	1.71483e+06	458.837	291.937	51.6189	48.0877
22.3	692.685	258.77	0.0188478	60.5878	39.4092	1.96192	22.38	0.212425	32.6511	67.0205	1.7197e+06	458.875	292.673	51.6762	48.0299
22.4	702.456	262.211	0.0189778	60.6311	39.3659	2.02521	23.1796	0.223914	33.4763	66.2105	1.72453e+06	458.912	293.402	51.7328	47.9727
22.5	712.346	265.687	0.0191081	60.6752	39.3218	2.08944	23.9756	0.235807	34.2916	65.4093	1.72932e+06	458.947	294.124	51.7887	47.9163
22.6	722.357	269.197	0.0192388	60.7201	39.2769	2.15459	24.7659	0.248082	35.0956	64.6185	1.73407e+06	458.981	294.841	51.844	47.8605
22.7	732.487	272.742	0.0193699	60.7658	39.2312	2.22063	25.5485	0.260717	35.8875	63.839	1.73878e+06	459.014	295.55	51.8986	47.8054
22.8	742.74	276.321	0.0195013	60.8123	39.1848	2.28753	26.322	0.273687	36.6664	63.0715	1.74345e+06	459.046	296.254	51.9525	47.7509
22.9	753.113	279.934	0.019633	60.8596	39.1375	2.35528	27.085	0.286963	37.432	62.3166	1.74809e+06	459.077	296.951	52.0059	47.697
23	763.609	283.582	0.0197651	60.9077	39.0895	2.42385	27.8364	0.300519	38.1839	61.5747	1.75269e+06	459.106	297.641	52.0586	47.6438
23.1	774.228	287.264	0.0198974	60.9565	39.0407	2.49322	28.5752	0.314326	38.9218	60.846	1.75724e+06	459.135	298.326	52.1107	47.5912
23.2	784.97	290.981	0.02003	61.006	38.9911	2.56338	29.3007	0.328355	39.6457	60.1307	1.76177e+06	459.162	299.005	52.1622	47.5392
23.3	795.835	294.731	0.0201629	61.0563	38.9409	2.63431	30.0123	0.342579	40.3556	59.4288	1.76625e+06	459.189	299.677	52.2131	47.4878
23.4	806.825	298.515	0.020296	61.1073	38.8899	2.70598	30.7096	0.356968	41.0515	58.7403	1.7707e+06	459.215	300.343	52.2634	47.437
23.5	817.939	302.333	0.0204294	61.1591	38.8382	2.77839	31.3921	0.371498	41.7335	58.0653	1.7751e+06	459.24	301.004	52.3131	47.3868
23.6	829.177	306.185	0.020563	61.2115	38.7858	2.8515	32.0598	0.386142	42.4016	57.4036	1.77948e+06	459.264	301.658	52.3623	47.3372
23.7	840.541	310.07	0.0206969	61.2646	38.7326	2.92531	32.7123	0.400876	43.0561	56.7551	1.78381e+06	459.287	302.307	52.4108	47.2881
23.8	852.03	313.989	0.0208309	61.3184	38.6789	2.99979	33.3496	0.415676	43.697	56.1197	1.78811e+06	459.31	302.95	52.4589	47.2397
23.9	863.645	317.94	0.0209651	61.3729	38.6244	3.07492	33.9716	0.430523	44.3245	55.4973	1.79238e+06	459.332	303.587	52.5063	47.1917
24	875.386	321.925	0.0210995	61.428	38.5693	3.15068	34.5785	0.445395	44.9389	54.8877	1.79661e+06	459.353	304.218	52.5533	47.1444
24.1	887.253	325.943	0.0212341	61.4838	38.5135	3.22706	35.1703	0.460274	45.5402	54.2908	1.8008e+06	459.373	304.844	52.5997	47.0975
24.2	899.247	329.994	0.0213688	61.5402	38.4572	3.30402	35.7471	0.475144	46.1287	53.7063	1.80496e+06	459.392	305.464	52.6455	47.0512
24.3	911.367	334.077	0.0215037	61.5972	38.4002	3.38156	36.309	0.489989	46.7046	53.1342	1.80909e+06	459.411	306.079	52.6909	47.0054
24.4	923.614	338.193	0.0216387	61.6548	38.3426	3.45963	36.8562	0.504796	47.268	52.5742	1.81318e+06	459.43	306.688	52.7357	46.9602
24.5	935.988	342.34	0.0217738	61.7131	38.2844	3.53824	37.3889	0.519551	47.8192	52.0261	1.81723e+06	459.447	307.291	52.78	46.9154
24.6	948.489	346.52	0.021909	61.7718	38.2256	3.61734	37.9074	0.534245	48.3584	51.4898	1.82125e+06	459.464	307.889	52.8238	46.8712
24.7	961.117	350.731	0.0220442	61.8312	38.1663	3.69692	38.4118	0.548866	48.8857	50.9651	1.82524e+06	459.481	308.482	52.8671	46.8275
24.8	973.872	354.974	0.0221796	61.8911	38.1064	3.77695	38.9025	0.563407	49.4015	50.4518	1.8292e+06	459.497	309.07	52.91	46.7842
24.9	986.754	359.248	0.022315	61.9515	38.046	3.85742	39.3796	0.577858	49.9059	49.9496	1.83312e+06	459.512	309.652	52.9523	46.7415
25	999.764	363.553	0.0224505	62.0125	37.985	3.93829	39.8435	0.592214	50.399	49.4584	1.83701e+06	459.527	310.229	52.9942	46.6992
25.1	1012.9	367.889	0.022586	62.0739	37.9236	4.01955	40.2944	0.606468	50.8812	48.978	1.84086e+06	459.541	310.801	53.0356	46.6574
25.2	1026.16	372.255	0.0227215	62.1359	37.8617	4.10118	40.7325	0.620616	51.3527	48.5082	1.84469e+06	459.555	311.368	53.0765	46.6161
25.3	1039.55	376.651	0.022857	62.1983	37.7992	4.18314	41.1583	0.634652	51.8137	48.0487	1.84848e+06	459.569	311.929	53.117	46.5752
25.4	1053.07	381.077	0.0229925	62.2612	37.7364	4.26542	41.5718	0.648573	52.2643	47.5993	1.85224e+06	459.581	312.486	53.157	46.5348
25.5	1066.72	385.533	0.023128	62.3245	37.6731	4.34799	41.9735	0.662376	52.7048	47.1599	1.85597e+06	459.594	313.038	53.1966	46.4948
25.6	1080.49	390.018	0.0232635	62.3883	37.6093	4.43084	42.3637	0.676056	53.1355	46.7302	1.85966e+06	459.606	313.585	53.2358	46.4553
25.7	1094.38	394.532	0.0233989	62.4525	37.5451	4.51393	42.7425	0.689614	53.5565	46.3101	1.86333e+06	459.618	314.126	53.2745	46.4163
25.8	1108.41	399.075	0.0235343	62.5171	37.4805	4.59726	43.1103	0.703045	53.9681	45.8992	1.86696e+06	459.629	314.663	53.3127	46.3776
25.9	1122.55	403.646	0.0236696	62.5821	37.4156	4.6808	43.4674	0.71635	54.3704	45.4975	1.87057e+06	459.64	315.195	53.3506	46.3394
26	1136.83	408.245	0.0238048	62.6475	37.3502	4.76452	43.814	0.729526	54.7638	45.1046	1.87414e+06	459.65	315.723	53.388	46.3016
26.1	1151.23	412.872	0.02394	62.7132	37.2845	4.84841	44.1504	0.742573	55.1484	44.7205	1.87768e+06	459.661	316.246	53.425	46.2642
26.2	1165.75	417.527	0.024075	62.7793	37.2184	4.93245	44.4768	0.755489	55.5243	44.3448	1.8812e+06	459.67	316.764	53.4617	46.2273
26.3	1180.4	422.208	0.0242099	62.8457	37.1521	5.01661	44.7936	0.768274	55.8919	43.9775	1.88468e+06	459.68	317.277	53.4979	46.1907
26.4	1195.17	426.916	0.0243446	62.9124	37.0853	5.10089	45.101	0.780928	56.2513	43.6182	1.88814e+06	459.689	317.786	53.5337	46.1546
26.5	1210.06	431.651	0.0244793	62.9794	37.0183	5.18525	45.3992	0.79345	56.6027	43.2668	1.89156e+06	459.698	318.29	53.5691	46.1188
26.6	1225.08	436.411	0.0246138	63.0467	36.951	5.26969	45.6885	0.805841	56.9464	42.9232	1.89496e+06	459.707	318.79	53.6041	46.0834
26.7	1240.22	441.197	0.0247481	63.1143	36.8835	5.35418	45.9692	0.818101	57.2824	42.587	1.89833e+06	459.715	319.285	53.6388	46.0485
26.8	1255.49	446.009	0.0248822	63.1822	36.8156	5.43871	46.2415	0.830229	57.6111	42.2582	1.90167e+06	459.723	319.776	53.673	46.0139
26.9	1270.87	450.845	0.0250162	63.2503	36.7475	5.52326	46.5056	0.842227	57.9325	41.9366	1.90498e+06	459.731	320.262	53.7069	45.9797
27	1286.38	455.706	0.0251499	63.3186	36.6792	5.60781	46.7617	0.854094	58.2469	41.6219	1.90826e+06	459.738	320.744	53.7405	45.9458
27.1	1302	460.591	0.0252834	63.3871	36.6107	5.69236	47.0101	0.865831	58.5545	41.314	1.91151e+06	459.745	321.222	53.7736	45.9123
27.2	1317.75	465.5	0.0254168	63.4559	36.542	5.77687	47.251	0.877439	58.8554	41.0128	1.91474e+06	459.752	321.695	53.8064	45.8792
27.3	1333.61	470.432	0.0255499	63.5248	36.473	5.86135	47.4847	0.888918	59.1497	40.718	1.91794e+06	459.759	322.164	53.8389	45.8465
27.4	1349.59	475.387	0.0256827	63.594	36.4039	5.94576	47.7112	0.900268	59.4378	40.4295	1.92111e+06	459.766	322.629	53.871	45.8141
27.5	1365.69	480.364	0.0258153	63.6633	36.3346	6.03011	47.9309	0.911492	59.7196	40.1471	1.92426e+06	459.772	323.09	53.9027	45.782
27.6	1381.91	485.364	0.0259476	63.7327	36.2652	6.11437	48.144	0.922589	59.9954	39.8708	1.92738e+06	459.778	323.547	53.9341	45.7503
27.7	1398.24	490.386	0.0260797	63.8023	36.1957	6.19854	48.3505	0.93356	60.2654	39.6003	1.93047e+06	459.784	323.999	53.9652	45.7189
27.8	1414.69	495.429	0.0262114	63.872	36.126	6.28259	48.5508	0.944406	60.5296	39.3354	1.93354e+06	459.79	324.448	53.996	45.6879
27.9	1431.25	500.492	0.0263429	63.9418	36.0562	6.36652	48.745	0.955128	60.7883	39.0761	1.93658e+06	459.795	324.892	54.0264	45.6572
28	1447.93	505.577	0.0264741	64.0117	35.9863	6.45031	48.9332	0.965727	61.0415	38.8222	1.93959e+06	459.8	325.333	54.0564	45.6268
28.1	1464.72	510.681	0.026605	64.0817	35.9163	6.53396	49.1157	0.976204	61.2895	38.5736	1.94258e+06	459.806	325.77	54.0862	45.5968
28.2	1481.62	515.805	0.0267355	64.1518	35.8462	6.61745	49.2927	0.98656	61.5323	38.3301	1.94554e+06	459.81	326.202	54.1156	45.5671
28.3	1498.63	520.949	0.0268657	64.2219	35.7761	6.70076	49.4642	0.996795	61.7701	38.0916	1.94848e+06	459.815	326.631	54.1448	45.5377
28.4	1515.75	526.111	0.0269956	64.2921	35.7059	6.7839	49.6305	1.00691	62.0029	37.858	1.95139e+06	459.82	327.056	54.1736	45.5086
28.5	1532.98	531.292	0.0271251	64.3623	35.6357	6.86685	49.7917	1.01691	62.2311	37.6291	1.95428e+06	459.824	327.477	54.2021	45.4798
28.6	1550.32	536.491	0.0272543	64.4326	35.5655	6.94959	49.948	1.02679	62.4545	37.4049	1.95715e+06	459.829	327.895	54.2303	45.4514
28.7	1567.77	541.707	0.0273831	64.5028	35.4952	7.03212	50.0995	1.03656	62.6734	37.1852	1.95998e+06	459.833	328.308	54.2582	45.4232
28.8	1585.32	546.941	0.0275115	64.5731	35.425	7.11443	50.2464	1.04621	62.888	36.9699	1.9628e+06	459.837	328.718	54.2858	45.3953
28.9	1602.98	552.191	0.0276395	64.6434	35.3547	7.19652	50.3888	1.05574	63.0982	36.7588	1.96559e+06	459.841	329.125	54.3131	45.3677
29	1620.74	557.458	0.0277672	64.7136	35.2845	7.27836	50.5268	1.06516	63.3042	36.552	1.96836e+06	459.845	329.527	54.3402	45.3405
29.1	1638.6	562.74	0.0278944	64.7838	35.2143	7.35996	50.6606	1.07448	63.5061	36.3493	1.9711e+06	459.848	329.926	54.3669	45.3135
29.2	1656.57	568.038	0.0280213	64.854	35.1441	7.4413	50.7902	1.08368	63.704	36.1505	1.97382e+06	459.852	330.322	54.3934	45.2868
29.3	1674.64	573.351	0.0281477	64.9241	35.074	7.52238	50.916	1.09277	63.8981	35.9556	1.97652e+06	459.855	330.714	54.4195	45.2603
29.4	1692.8	578.679	0.0282737	64.9942	35.004	7.60319	51.0378	1.10175	64.0883	35.7645	1.97919e+06	459.859	331.102	54.4455	45.2342
29.5	1711.07	584.021	0.0283993	65.0642	34.934	7.68373	51.1559	1.11062	64.2748	35.5771	1.98184e+06	459.862	331.487	54.4711	45.2083
29.6	1729.43	589.376	0.0285244	65.1341	34.8641	7.76398	51.2705	1.11939	64.4578	35.3933	1.98447e+06	459.865	331.868	54.4965	45.1827
29.7	1747.89	594.745	0.0286491	65.2039	34.7942	7.84393	51.3815	1.12806	64.6372	35.2131	1.98707e+06	459.868	332.247	54.5216	45.1574
29.8	1766.44	600.127	0.0287734	65.2737	34.7245	7.92359	51.4891	1.13661	64.8132	35.0362	1.98965e+06	459.871	332.621	54.5464	45.1323
29.9	1785.09	605.521	0.0288972	65.3433	34.6549	8.00295	51.5934	1.14507	64.9858	34.8628	1.99222e+06	459.874	332.993	54.571	45.1075
30	1803.83	610.927	0.0290205	65.4128	34.5854	8.08199	51.6945	1.15342	65.1551	34.6925	1.99475e+06	459.876	333.361	54.5953	45.083
30.1	1822.66	616.345	0.0291434	65.4822	34.516	8.16072	51.7925	1.16168	65.3213	34.5255	1.99727e+06	459.879	333.725	54.6194	45.0587
30.2	1841.59	621.774	0.0292658	65.5515	34.4468	8.23913	51.8875	1.16983	65.4843	34.3616	1.99977e+06	459.882	334.087	54.6432	45.0346
30.3	1860.6	627.214	0.0293877	65.6206	34.3776	8.31721	51.9796	1.17788	65.6443	34.2008	2.00224e+06	459.884	334.445	54.6667	45.0108
30.4	1879.69	632.664	0.0295091	65.6896	34.3087	8.39496	52.0689	1.18584	65.8013	34.0429	2.00469e+06	459.886	334.8	54.6901	44.9873
30.5	1898.88	638.124	0.0296301	65.7584	34.2399	8.47237	52.1555	1.1937	65.9554	33.8879	2.00713e+06	459.889	335.152	54.7131	44.964
30.6	1918.15	643.593	0.0297505	65.827	34.1712	8.54944	52.2394	1.20146	66.1067	33.7358	2.00954e+06	459.891	335.5	54.736	44.941
30.7	1937.5	649.072	0.0298705	65.8955	34.1028	8.62617	52.3207	1.20913	66.2553	33.5864	2.01193e+06	459.893	335.846	54.7586	44.9181
30.8	1956.94	654.559	0.0299899	65.9638	34.0345	8.70254	52.3996	1.2167	66.4011	33.4397	2.0143e+06	459.895	336.188	54.781	44.8956
30.9	1976.45	660.055	0.0301088	66.0319	33.9664	8.77857	52.4761	1.22418	66.5443	33.2957	2.01665e+06	459.897	336.528	54.8031	44.8732
31	1996.05	665.558	0.0302272	66.0998	33.8985	8.85423	52.5502	1.23157	66.6849	33.1542	2.01897e+06	459.899	336.864	54.825	44.8511
31.1	2015.72	671.069	0.0303451	66.1676	33.8308	8.92953	52.6221	1.23888	66.823	33.0153	2.02128e+06	459.901	337.197	54.8467	44.8292
31.2	2035.47	676.586	0.0304625	66.2351	33.7632	9.00447	52.6917	1.24609	66.9586	32.8789	2.02357e+06	459.903	337.528	54.8682	44.8076
31.3	2055.3	682.111	0.0305793	66.3024	33.696	9.07904	52.7593	1.25321	67.0918	32.7448	2.02584e+06	459.904	337.855	54.8894	44.7861
31.4	2075.2	687.641	0.0306957	66.3695	33.6289	9.15324	52.8248	1.26024	67.2227	32.6131	2.02809e+06	459.906	338.18	54.9104	44.7649
31.5	2095.18	693.178	0.0308114	66.4363	33.562	9.22706	52.8883	1.26719	67.3513	32.4837	2.03032e+06	459.908	338.501	54.9312	44.7439
31.6	2115.22	698.72	0.0309267	66.503	33.4954	9.30051	52.9499	1.27405	67.4776	32.3566	2.03253e+06	459.909	338.82	54.9518	44.7231
31.7	2135.34	704.266	0.0310414	66.5694	33.429	9.37357	53.0096	1.28083	67.6017	32.2317	2.03473e+06	459.911	339.136	54.9722	44.7025
31.8	2155.52	709.818	0.0311555	66.6356	33.3628	9.44626	53.0675	1.28752	67.7237	32.1089	2.0369e+06	459.912	339.449	54.9924	44.6822
31.9	2175.77	715.374	0.0312691	66.7015	33.2969	9.51856	53.1237	1.29414	67.8436	31.9882	2.03905e+06	459.914	339.759	55.0124	44.662
32	2196.09	720.933	0.0313822	66.7671	33.2313	9.59047	53.1781	1.30067	67.9614	31.8696	2.04119e+06	459.915	340.066	55.0321	44.6421
32.1	2216.47	726.496	0.0314946	66.8326	33.1659	9.66199	53.2309	1.30712	68.0773	31.753	2.04331e+06	459.917	340.371	55.0517	44.6223
32.2	2236.92	732.063	0.0316066	66.8977	33.1007	9.73312	53.2821	1.31349	68.1911	31.6384	2.04541e+06	459.918	340.673	55.071	44.6028
32.3	2257.42	737.631	0.0317179	66.9626	33.0358	9.80386	53.3318	1.31978	68.3031	31.5257	2.04749e+06	459.919	340.972	55.0902	44.5835
32.4	2277.99	743.203	0.0318287	67.0272	32.9712	9.87421	53.3799	1.32599	68.4131	31.4149	2.04955e+06	459.92	341.268	55.1092	44.5643
32.5	2298.61	748.776	0.031939	67.0916	32.9069	9.94416	53.4266	1.33212	68.5213	31.3059	2.0516e+06	459.922	341.562	55.128	44.5454
32.6	2319.3	754.351	0.0320487	67.1557	32.8428	10.0137	53.4719	1.33818	68.6277	31.1988	2.05363e+06	459.923	341.853	55.1466	44.5266
32.7	2340.04	759.927	0.0321578	67.2195	32.779	10.0829	53.5159	1.34417	68.7324	31.0934	2.05564e+06	459.924	342.142	55.165	44.508
32.8	2360.83	765.504	0.0322663	67.283	32.7155	10.1516	53.5585	1.35008	68.8353	30.9897	2.05763e+06	459.925	342.428	55.1832	44.4896
32.9	2381.68	771.081	0.0323742	67.3462	32.6523	10.22	53.5998	1.35591	68.9366	30.8878	2.05961e+06	459.926	342.712	55.2012	44.4715
33	2402.57	776.659	0.0324816	67.4092	32.5893	10.2879	53.6399	1.36168	69.0361	30.7875	2.06156e+06	459.927	342.993	55.219	44.4534
33.1	2423.52	782.237	0.0325884	67.4718	32.5267	10.3555	53.6788	1.36737	69.1341	30.6889	2.06351e+06	459.928	343.271	55.2367	44.4356
33.2	2444.52	787.814	0.0326946	67.5342	32.4643	10.4226	53.7166	1.37299	69.2305	30.5918	2.06543e+06	459.929	343.547	55.2542	44.418
33.3	2465.56	793.39	0.0328003	67.5962	32.4023	10.4894	53.7532	1.37854	69.3253	30.4963	2.06734e+06	459.93	343.82	55.2715	44.4005
33.4	2486.65	798.965	0.0329053	67.658	32.3406	10.5557	53.7887	1.38402	69.4186	30.4023	2.06923e+06	459.931	344.091	55.2887	44.3832
33.5	2507.79	804.538	0.0330098	67.7194	32.2791	10.6216	53.8232	1.38944	69.5104	30.3098	2.07111e+06	459.932	344.36	55.3056	44.3661
33.6	2528.97	810.11	0.0331137	67.7806	32.218	10.6872	53.8566	1.39478	69.6008	30.2188	2.07297e+06	459.933	344.626	55.3224	44.3491
33.7	2550.19	815.68	0.033217	67.8414	32.1571	10.7523	53.8891	1.40006	69.6897	30.1293	2.07481e+06	459.933	344.89	55.339	44.3323
33.8	2571.45	821.246	0.0333197	67.9019	32.0966	10.817	53.9205	1.40528	69.7772	30.0411	2.07664e+06	459.934	345.151	55.3555	44.3157
33.9	2592.75	826.811	0.0334218	67.9621	32.0364	10.8813	53.9511	1.41042	69.8634	29.9543	2.07845e+06	459.935	345.411	55.3718	44.2993
34	2614.08	832.371	0.0335234	68.022	31.9765	10.9452	53.9808	1.41551	69.9481	29.8689	2.08025e+06	459.936	345.667	55.3879	44.283
34.1	2635.45	837.929	0.0336243	68.0816	31.917	11.0087	54.0095	1.42053	70.0316	29.7848	2.08203e+06	459.936	345.922	55.4039	44.2669
34.2	2656.86	843.483	0.0337247	68.1409	31.8577	11.0718	54.0375	1.42549	70.1138	29.702	2.08379e+06	459.937	346.174	55.4197	44.2509
34.3	2678.3	849.032	0.0338245	68.1998	31.7988	11.1345	54.0646	1.43038	70.1947	29.6205	2.08554e+06	459.938	346.424	55.4354	44.2351
34.4	2699.77	854.578	0.0339237	68.2584	31.7402	11.1968	54.0909	1.43522	70.2744	29.5402	2.08728e+06	459.938	346.672	55.4509	44.2195
34.5	2721.27	860.118	0.0340223	68.3167	31.6819	11.2587	54.1164	1.43999	70.3529	29.4612	2.089e+06	459.939	346.917	55.4662	44.204
34.6	2742.81	865.654	0.0341203	68.3747	31.6239	11.3201	54.1412	1.4447	70.4301	29.3834	2.0907e+06	459.94	347.16	55.4814	44.1887
34.7	2764.37	871.184	0.0342177	68.4324	31.5663	11.3812	54.1653	1.44936	70.5062	29.3067	2.09239e+06	459.94	347.401	55.4964	44.1735
34.8	2785.95	876.709	0.0343145	68.4897	31.5089	11.4419	54.1886	1.45396	70.5811	29.2312	2.09407e+06	459.941	347.64	55.5113	44.1585
34.9	2807.56	882.228	0.0344108	68.5467	31.4519	11.5022	54.2113	1.45849	70.6549	29.1568	2.09573e+06	459.941	347.877	55.5261	44.1436
35	2829.19	887.741	0.0345064	68.6034	31.3953	11.562	54.2333	1.46298	70.7276	29.0836	2.09737e+06	459.942	348.112	55.5407	44.1289
35.1	2850.85	893.248	0.0346015	68.6597	31.3389	11.6215	54.2547	1.4674	70.7993	29.0115	2.099e+06	459.942	348.344	55.5551	44.1143
35.2	2872.53	898.748	0.034696	68.7157	31.2829	11.6806	54.2755	1.47177	70.8698	28.9404	2.10062e+06	459.943	348.575	55.5694	44.0999
35.3	2894.22	904.241	0.0347899	68.7714	31.2273	11.7392	54.2956	1.47609	70.9393	28.8703	2.10223e+06	459.943	348.803	55.5836	44.0856
35.4	2915.94	909.727	0.0348832	68.8267	31.1719	11.7975	54.3152	1.48035	71.0078	28.8014	2.10382e+06	459.944	349.03	55.5976	44.0714
35.5	2937.67	915.206	0.0349759	68.8818	31.1169	11.8554	54.3342	1.48456	71.0753	28.7334	2.10539e+06	459.944	349.254	55.6115	44.0574
35.6	2959.42	920.676	0.035068	68.9365	31.0622	11.9128	54.3527	1.48871	71.1418	28.6664	2.10696e+06	459.945	349.476	55.6253	44.0435
35.7	2981.18	926.139	0.0351596	68.9908	31.0079	11.9699	54.3707	1.49281	71.2073	28.6004	2.10851e+06	459.945	349.697	55.6389	44.0298
35.8	3002.95	931.594	0.0352506	69.0448	30.9538	12.0266	54.3881	1.49686	71.2718	28.5353	2.11004e+06	459.946	349.915	55.6524	44.0162
35.9	3024.74	937.04	0.0353409	69.0985	30.9002	12.0829	54.405	1.50086	71.3355	28.4712	2.11156e+06	459.946	350.132	55.6657	44.0027
36	3046.54	942.478	0.0354307	69.1519	30.8468	12.1388	54.4215	1.50481	71.3982	28.408	2.11307e+06	459.946	350.346	55.6789	43.9894
36.1	3068.34	947.907	0.03552	69.2049	30.7938	12.1943	54.4375	1.50871	71.46	28.3458	2.11457e+06	459.947	350.559	55.692	43.9762
36.2	3090.15	953.327	0.0356086	69.2576	30.7411	12.2494	54.453	1.51257	71.5209	28.2844	2.11605e+06	459.947	350.769	55.705	43.9631
36.3	3111.97	958.737	0.0356967	69.31	30.6887	12.3041	54.4681	1.51637	71.581	28.2239	2.11752e+06	459.948	350.978	55.7178	43.9502
36.4	3133.8	964.138	0.0357842	69.3621	30.6367	12.3585	54.4828	1.52012	71.6402	28.1642	2.11898e+06	459.948	351.185	55.7305	43.9373
36.5	3155.63	969.529	0.0358711	69.4138	30.585	12.4124	54.497	1.52383	71.6985	28.1055	2.12042e+06	459.948	351.39	55.7431	43.9246
36.6	3177.46	974.91	0.0359574	69.4652	30.5336	12.466	54.5109	1.52749	71.7561	28.0475	2.12186e+06	459.949	351.593	55.7556	43.9121
36.7	3199.3	980.28	0.0360432	69.5162	30.4825	12.5192	54.5243	1.53111	71.8128	27.9903	2.12328e+06	459.949	351.795	55.7679	43.8996
36.8	3221.13	985.641	0.0361284	69.5669	30.4318	12.572	54.5374	1.53468	71.8687	27.934	2.12468e+06	459.949	351.994	55.7801	43.8873
36.9	3242.96	990.99	0.036213	69.6173	30.3814	12.6244	54.5501	1.5382	71.9239	27.8784	2.12608e+06	459.95	352.192	55.7922	43.8751
37	3264.8	996.329	0.0362971	69.6674	30.3314	12.6765	54.5625	1.54168	71.9783	27.8236	2.12746e+06	459.95	352.388	55.8042	43.863
37.1	3286.62	1001.66	0.0363806	69.7171	30.2816	12.7282	54.5745	1.54512	72.0319	27.7696	2.12883e+06	459.95	352.582	55.8161	43.851
37.2	3308.45	1006.97	0.0364635	69.7665	30.2322	12.7795	54.5862	1.54851	72.0848	27.7163	2.13019e+06	459.95	352.775	55.8278	43.8392
37.3	3330.27	1012.28	0.0365459	69.8156	30.1831	12.8304	54.5976	1.55186	72.137	27.6638	2.13154e+06	459.951	352.966	55.8394	43.8275
37.4	3352.08	1017.57	0.0366277	69.8644	30.1344	12.881	54.6087	1.55517	72.1884	27.6119	2.13288e+06	459.951	353.155	55.8509	43.8158
37.5	3373.89	1022.85	0.0367089	69.9128	30.0859	12.9311	54.6194	1.55843	72.2392	27.5608	2.1342e+06	459.951	353.342	55.8624	43.8043
37.6	3395.68	1028.12	0.0367896	69.961	30.0378	12.981	54.6299	1.56166	72.2892	27.5104	2.13551e+06	459.951	353.528	55.8737	43.7929
37.7	3417.47	1033.38	0.0368697	70.0087	29.99	13.0304	54.6401	1.56484	72.3386	27.4607	2.13682e+06	459.952	353.712	55.8848	43.7816
37.8	3439.24	1038.63	0.0369493	70.0562	29.9426	13.0795	54.65	1.56799	72.3873	27.4116	2.13811e+06	459.952	353.894	55.8959	43.7705
37.9	3461	1043.86	0.0370283	70.1034	29.8954	13.1282	54.6596	1.57109	72.4354	27.3632	2.13939e+06	459.952	354.075	55.9069	43.7594
38	3482.75	1049.08	0.0371068	70.1502	29.8486	13.1766	54.669	1.57416	72.4828	27.3155	2.14065e+06	459.952	354.254	55.9178	43.7484
38.1	3504.49	1054.29	0.0371848	70.1967	29.8021	13.2246	54.6781	1.57719	72.5295	27.2684	2.14191e+06	459.953	354.432	55.9285	43.7376
38.2	3526.21	1059.48	0.0372621	70.2429	29.7559	13.2722	54.687	1.58018	72.5757	27.2219	2.14316e+06	459.953	354.608	55.9392	43.7268
38.3	3547.91	1064.66	0.037339	70.2888	29.71	13.3195	54.6956	1.58313	72.6212	27.1761	2.14439e+06	459.953	354.782	55.9497	43.7162
38.4	3569.6	1069.83	0.0374153	70.3344	29.6645	13.3664	54.704	1.58604	72.6661	27.1308	2.14562e+06	459.953	354.955	55.9602	43.7056
38.5	3591.27	1074.99	0.0374911	70.3796	29.6192	13.413	54.7122	1.58892	72.7105	27.0862	2.14683e+06	459.953	355.126	55.9705	43.6952
38.6	3612.91	1080.13	0.0375663	70.4246	29.5743	13.4592	54.7202	1.59176	72.7542	27.0421	2.14803e+06	459.954	355.296	55.9808	43.6849
38.7	3634.54	1085.25	0.037641	70.4692	29.5297	13.5051	54.728	1.59456	72.7974	26.9987	2.14922e+06	459.954	355.464	55.9909	43.6746
38.8	3656.15	1090.37	0.0377151	70.5135	29.4853	13.5507	54.7355	1.59733	72.84	26.9558	2.15041e+06	459.954	355.631	56.001	43.6645
38.9	3677.73	1095.47	0.0377888	70.5575	29.4413	13.5958	54.7429	1.60007	72.882	26.9134	2.15158e+06	459.954	355.796	56.0109	43.6544
39	3699.29	1100.55	0.0378619	70.6012	29.3976	13.6407	54.75	1.60277	72.9235	26.8717	2.15274e+06	459.954	355.96	56.0208	43.6445
39.1	3720.83	1105.62	0.0379345	70.6446	29.3542	13.6852	54.757	1.60544	72.9645	26.8304	2.15389e+06	459.955	356.122	56.0305	43.6346
39.2	3742.34	1110.68	0.0380065	70.6877	29.3111	13.7293	54.7638	1.60807	73.0049	26.7897	2.15503e+06	459.955	356.283	56.0402	43.6249
39.3	3763.82	1115.72	0.038078	70.7305	29.2684	13.7732	54.7704	1.61067	73.0448	26.7495	2.15617e+06	459.955	356.443	56.0498	43.6152
39.4	3785.28	1120.75	0.0381491	70.773	29.2259	13.8167	54.7769	1.61324	73.0842	26.7099	2.15729e+06	459.955	356.6	56.0593	43.6057
39.5	3806.71	1125.76	0.0382196	70.8152	29.1837	13.8598	54.7832	1.61577	73.1231	26.6707	2.1584e+06	459.955	356.757	56.0687	43.5962
39.6	3828.11	1130.76	0.0382896	70.8571	29.1418	13.9026	54.7893	1.61827	73.1615	26.6321	2.1595e+06	459.955	356.912	56.078	43.5868
39.7	3849.48	1135.74	0.038359	70.8987	29.1002	13.9451	54.7953	1.62075	73.1994	26.594	2.1606e+06	459.955	357.066	56.0872	43.5775
39.8	3870.82	1140.71	0.038428	70.94	29.0589	13.9873	54.8011	1.62319	73.2368	26.5563	2.16168e+06	459.956	357.218	56.0963	43.5683
39.9	3892.13	1145.66	0.0384965	70.981	29.0179	14.0291	54.8067	1.62559	73.2737	26.5191	2.16275e+06	459.956	357.369	56.1054	43.5592
40	3913.4	1150.6	0.0385644	71.0217	28.9772	14.0706	54.8123	1.62797	73.3102	26.4824	2.16382e+06	459.956	357.519	56.1143	43.5501
40.1	3934.64	1155.52	0.0386319	71.0621	28.9368	14.1118	54.8177	1.63032	73.3462	26.4462	2.16487e+06	459.956	357.667	56.1232	43.5412
40.2	3955.85	1160.43	0.0386989	71.1023	28.8966	14.1527	54.8229	1.63264	73.3818	26.4104	2.16592e+06	459.956	357.814	56.132	43.5323
40.3	3977.03	1165.32	0.0387653	71.1421	28.8568	14.1933	54.828	1.63493	73.4169	26.375	2.16696e+06	459.956	357.96	56.1407	43.5236
40.4	3998.16	1170.19	0.0388313	71.1817	28.8173	14.2335	54.833	1.63719	73.4516	26.3402	2.16799e+06	459.956	358.104	56.1493	43.5149
40.5	4019.27	1175.05	0.0388968	71.2209	28.778	14.2734	54.8379	1.63943	73.4858	26.3057	2.16901e+06	459.957	358.247	56.1578	43.5063
40.6	4040.33	1179.89	0.0389618	71.2599	28.739	14.313	54.8427	1.64163	73.5196	26.2717	2.17002e+06	459.957	358.389	56.1663	43.4977
40.7	4061.36	1184.72	0.0390263	71.2986	28.7003	14.3523	54.8473	1.64381	73.553	26.2381	2.17102e+06	459.957	358.53	56.1747	43.4893
40.8	4082.34	1189.53	0.0390904	71.3371	28.6619	14.3913	54.8518	1.64596	73.586	26.2049	2.17201e+06	459.957	358.669	56.183	43.4809
40.9	4103.29	1194.32	0.0391539	71.3752	28.6237	14.43	54.8562	1.64808	73.6186	26.1721	2.17299e+06	459.957	358.807	56.1912	43.4726
41	4124.2	1199.1	0.039217	71.4131	28.5859	14.4684	54.8605	1.65018	73.6507	26.1398	2.17397e+06	459.957	358.944	56.1993	43.4644
41.1	4145.06	1203.87	0.0392796	71.4507	28.5483	14.5064	54.8647	1.65224	73.6825	26.1078	2.17494e+06	459.957	359.079	56.2074	43.4563
41.2	4165.89	1208.61	0.0393417	71.488	28.5109	14.5442	54.8688	1.65429	73.7139	26.0762	2.1759e+06	459.957	359.214	56.2153	43.4482
41.3	4186.67	1213.34	0.0394034	71.5251	28.4739	14.5817	54.8729	1.65631	73.7449	26.0451	2.17685e+06	459.957	359.347	56.2233	43.4403
41.4	4207.41	1218.05	0.0394646	71.5618	28.4371	14.6189	54.8768	1.6583	73.7755	26.0142	2.17779e+06	459.957	359.479	56.2311	43.4324
41.5	4228.1	1222.75	0.0395253	71.5984	28.4006	14.6558	54.8806	1.66026	73.8058	25.9838	2.17872e+06	459.958	359.609	56.2388	43.4245
41.6	4248.76	1227.43	0.0395856	71.6346	28.3644	14.6924	54.8843	1.66221	73.8356	25.9538	2.17965e+06	459.958	359.739	56.2465	43.4168
41.7	4269.36	1232.09	0.0396454	71.6706	28.3284	14.7287	54.8879	1.66412	73.8652	25.9241	2.18057e+06	459.958	359.867	56.2541	43.4091
41.8	4289.92	1236.74	0.0397048	71.7063	28.2927	14.7647	54.8915	1.66602	73.8943	25.8947	2.18148e+06	459.958	359.995	56.2617	43.4015
41.9	4310.43	1241.37	0.0397637	71.7418	28.2572	14.8004	54.895	1.66789	73.9232	25.8658	2.18238e+06	459.958	360.121	56.2691	43.394
42	4330.9	1245.98	0.0398221	71.777	28.222	14.8358	54.8984	1.66973	73.9516	25.8371	2.18327e+06	459.958	360.246	56.2765	43.3865
42.1	4351.32	1250.57	0.0398801	71.8119	28.1871	14.871	54.9017	1.67156	73.9797	25.8089	2.18416e+06	459.958	360.37	56.2839	43.3791
42.2	4371.69	1255.15	0.0399377	71.8466	28.1524	14.9059	54.9049	1.67336	74.0075	25.7809	2.18504e+06	459.958	360.493	56.2911	43.3718
42.3	4392.01	1259.71	0.0399948	71.881	28.118	14.9404	54.9081	1.67514	74.035	25.7533	2.18591e+06	459.958	360.614	56.2983	43.3645
42.4	4412.29	1264.26	0.0400515	71.9152	28.0838	14.9748	54.9112	1.67689	74.0621	25.726	2.18677e+06	459.958	360.735	56.3054	43.3574
42.5	4432.51	1268.78	0.0401077	71.9491	28.0499	15.0088	54.9142	1.67862	74.0889	25.6991	2.18763e+06	459.958	360.854	56.3125	43.3502
42.6	4452.68	1273.29	0.0401635	71.9828	28.0162	15.0426	54.9172	1.68034	74.1154	25.6725	2.18848e+06	459.959	360.973	56.3195	43.3432
42.7	4472.8	1277.79	0.0402189	72.0162	27.9828	15.0761	54.9201	1.68203	74.1416	25.6461	2.18932e+06	459.959	361.09	56.3264	43.3362
42.8	4492.87	1282.26	0.0402739	72.0494	27.9496	15.1093	54.9229	1.68369	74.1675	25.6201	2.19015e+06	459.959	361.206	56.3333	43.3293
42.9	4512.89	1286.72	0.0403284	72.0823	27.9167	15.1422	54.9257	1.68534	74.1931	25.5944	2.19098e+06	459.959	361.322	56.3401	43.3224
43	4532.85	1291.16	0.0403825	72.115	27.884	15.1749	54.9284	1.68697	74.2183	25.5691	2.1918e+06	459.959	361.436	56.3468	43.3157
43.1	4552.77	1295.58	0.0404362	72.1474	27.8516	15.2074	54.931	1.68858	74.2433	25.544	2.19261e+06	459.959	361.549	56.3535	43.3089
43.2	4572.62	1299.99	0.0404894	72.1796	27.8194	15.2395	54.9336	1.69016	74.268	25.5192	2.19341e+06	459.959	361.661	56.3601	43.3023
43.3	4592.43	1304.38	0.0405423	72.2116	27.7874	15.2714	54.9361	1.69173	74.2924	25.4947	2.19421e+06	459.959	361.773	56.3666	43.2957
43.4	4612.18	1308.75	0.0405947	72.2433	27.7557	15.3031	54.9386	1.69327	74.3165	25.4704	2.195e+06	459.959	361.883	56.3731	43.2891
43.5	4631.87	1313.1	0.0406467	72.2748	27.7242	15.3345	54.941	1.6948	74.3403	25.4465	2.19579e+06	459.959	361.992	56.3795	43.2827
43.6	4651.51	1317.44	0.0406983	72.3061	27.693	15.3656	54.9434	1.69631	74.3639	25.4228	2.19657e+06	459.959	362.1	56.3859	43.2762
43.7	4671.09	1321.75	0.0407495	72.3371	27.6619	15.3965	54.9457	1.6978	74.3871	25.3994	2.19734e+06	459.959	362.208	56.3922	43.2699
43.8	4690.62	1326.06	0.0408004	72.3679	27.6311	15.4271	54.948	1.69927	74.4102	25.3763	2.1981e+06	459.959	362.314	56.3984	43.2636
43.9	4710.09	1330.34	0.0408508	72.3984	27.6006	15.4575	54.9502	1.70072	74.4329	25.3535	2.19886e+06	459.959	362.419	56.4046	43.2574
44	4729.5	1334.6	0.0409008	72.4288	27.5703	15.4876	54.9524	1.70216	74.4554	25.3309	2.19961e+06	459.959	362.524	56.4107	43.2512
44.1	4748.86	1338.85	0.0409504	72.4589	27.5401	15.5175	54.9545	1.70357	74.4776	25.3086	2.20035e+06	459.959	362.627	56.4168	43.2451
44.2	4768.16	1343.08	0.0409996	72.4888	27.5103	15.5471	54.9566	1.70497	74.4996	25.2865	2.20109e+06	459.96	362.73	56.4228	43.239
44.3	4787.4	1347.29	0.0410485	72.5184	27.4806	15.5765	54.9587	1.70635	74.5213	25.2647	2.20182e+06	459.96	362.831	56.4288	43.233
44.4	4806.58	1351.49	0.0410969	72.5479	27.4512	15.6057	54.9607	1.70771	74.5428	25.2431	2.20255e+06	459.96	362.932	56.4347	43.227
44.5	4825.7	1355.67	0.041145	72.5771	27.4219	15.6346	54.9626	1.70906	74.564	25.2218	2.20327e+06	459.96	363.032	56.4405	43.2211
44.6	4844.76	1359.83	0.0411927	72.6061	27.3929	15.6633	54.9646	1.71039	74.585	25.2007	2.20398e+06	459.96	363.131	56.4463	43.2153
44.7	4863.76	1363.97	0.04124	72.6349	27.3641	15.6917	54.9665	1.7117	74.6058	25.1799	2.20468e+06	459.96	363.229	56.452	43.2095
44.8	4882.7	1368.09	0.0412869	72.6635	27.3356	15.72	54.9683	1.713	74.6263	25.1593	2.20538e+06	459.96	363.326	56.4577	43.2038
44.9	4901.58	1372.2	0.0413335	72.6918	27.3072	15.7479	54.9701	1.71428	74.6466	25.1389	2.20608e+06	459.96	363.422	56.4633	43.1981
45	4920.4	1376.29	0.0413796	72.72	27.2791	15.7757	54.9719	1.71554	74.6667	25.1188	2.20677e+06	459.96	363.518	56.4689	43.1925
45.1	4939.16	1380.36	0.0414255	72.7479	27.2511	15.8032	54.9736	1.71679	74.6865	25.0989	2.20745e+06	459.96	363.612	56.4744	43.1869
45.2	4957.86	1384.41	0.0414709	72.7757	27.2234	15.8305	54.9754	1.71802	74.7061	25.0792	2.20812e+06	459.96	363.706	56.4799	43.1814
45.3	4976.49	1388.45	0.041516	72.8032	27.1959	15.8576	54.977	1.71924	74.7255	25.0597	2.20879e+06	459.96	363.799	56.4853	43.1759
45.4	4995.06	1392.46	0.0415607	72.8305	27.1686	15.8844	54.9787	1.72044	74.7447	25.0405	2.20946e+06	459.96	363.891	56.4907	43.1705
45.5	5013.58	1396.46	0.0416051	72.8576	27.1415	15.911	54.9803	1.72163	74.7636	25.0214	2.21012e+06	459.96	363.982	56.496	43.1651
45.6	5032.02	1400.45	0.0416491	72.8845	27.1145	15.9374	54.9819	1.7228	74.7824	25.0026	2.21077e+06	459.96	364.073	56.5013	43.1598
45.7	5050.41	1404.41	0.0416928	72.9112	27.0878	15.9636	54.9834	1.72396	74.8009	24.984	2.21142e+06	459.96	364.162	56.5065	43.1546
45.8	5068.73	1408.36	0.0417361	72.9377	27.0613	15.9896	54.9849	1.7251	74.8193	24.9656	2.21206e+06	459.96	364.251	56.5117	43.1493
45.9	5086.99	1412.29	0.0417791	72.9641	27.035	16.0154	54.9864	1.72623	74.8374	24.9474	2.21269e+06	459.96	364.339	56.5168	43.1442
46	5105.18	1416.2	0.0418217	72.9902	27.0089	16.0409	54.9879	1.72735	74.8554	24.9294	2.21332e+06	459.96	364.426	56.5219	43.139
46.1	5123.32	1420.09	0.041864	73.0161	26.983	16.0662	54.9893	1.72845	74.8731	24.9116	2.21395e+06	459.96	364.513	56.527	43.134
46.2	5141.38	1423.97	0.0419059	73.0418	26.9573	16.0914	54.9908	1.72953	74.8906	24.894	2.21457e+06	459.96	364.599	56.5319	43.1289
46.3	5159.39	1427.83	0.0419475	73.0673	26.9317	16.1163	54.9921	1.73061	74.908	24.8766	2.21518e+06	459.961	364.683	56.5369	43.124
46.4	5177.32	1431.67	0.0419888	73.0927	26.9064	16.141	54.9935	1.73167	74.9252	24.8594	2.21579e+06	459.961	364.768	56.5418	43.119
46.5	5195.2	1435.49	0.0420297	73.1178	26.8813	16.1655	54.9948	1.73271	74.9421	24.8424	2.2164e+06	459.961	364.851	56.5466	43.1141
46.6	5213.01	1439.3	0.0420703	73.1428	26.8563	16.1898	54.9962	1.73375	74.9589	24.8256	2.21699e+06	459.961	364.934	56.5514	43.1093
46.7	5230.75	1443.08	0.0421106	73.1676	26.8315	16.2139	54.9974	1.73477	74.9755	24.8089	2.21759e+06	459.961	365.015	56.5562	43.1045
46.8	5248.43	1446.86	0.0421505	73.1922	26.8069	16.2378	54.9987	1.73578	74.9919	24.7925	2.21817e+06	459.961	365.097	56.5609	43.0997
46.9	5266.04	1450.61	0.0421901	73.2166	26.7825	16.2615	55	1.73677	75.0082	24.7762	2.21876e+06	459.961	365.177	56.5656	43.095
47	5283.59	1454.34	0.0422294	73.2408	26.7583	16.285	55.0012	1.73776	75.0243	24.7601	2.21934e+06	459.961	365.257	56.5702	43.0903
47.1	5301.07	1458.06	0.0422684	73.2649	26.7343	16.3083	55.0024	1.73873	75.0402	24.7441	2.21991e+06	459.961	365.336	56.5748	43.0857
47.2	5318.48	1461.76	0.0423071	73.2887	26.7104	16.3314	55.0036	1.73969	75.0559	24.7284	2.22048e+06	459.961	365.414	56.5794	43.0811
47.3	5335.83	1465.45	0.0423454	73.3124	26.6867	16.3543	55.0047	1.74063	75.0714	24.7128	2.22104e+06	459.961	365.492	56.5839	43.0766
47.4	5353.11	1469.11	0.0423835	73.3359	26.6632	16.377	55.0059	1.74157	75.0868	24.6973	2.2216e+06	459.961	365.569	56.5883	43.0721
47.5	5370.33	1472.76	0.0424212	73.3592	26.6399	16.3995	55.007	1.74249	75.1021	24.6821	2.22215e+06	459.961	365.645	56.5927	43.0676
47.6	5387.48	1476.39	0.0424586	73.3824	26.6167	16.4219	55.0081	1.7434	75.1171	24.667	2.2227e+06	459.961	365.72	56.5971	43.0632
47.7	5404.56	1480	0.0424957	73.4054	26.5937	16.444	55.0092	1.7443	75.132	24.6521	2.22324e+06	459.961	365.795	56.6015	43.0588
47.8	5421.58	1483.6	0.0425325	73.4282	26.5709	16.466	55.0102	1.74519	75.1467	24.6373	2.22378e+06	459.961	365.869	56.6058	43.0545
47.9	5438.53	1487.18	0.0425691	73.4509	26.5483	16.4878	55.0113	1.74607	75.1613	24.6227	2.22431e+06	459.961	365.943	56.61	43.0502
48	5455.41	1490.74	0.0426053	73.4733	26.5258	16.5094	55.0123	1.74694	75.1758	24.6082	2.22484e+06	459.961	366.016	56.6142	43.046
48.1	5472.23	1494.29	0.0426412	73.4956	26.5035	16.5308	55.0133	1.7478	75.19	24.5939	2.22537e+06	459.961	366.088	56.6184	43.0417
48.2	5488.98	1497.81	0.0426768	73.5178	26.4814	16.5521	55.0143	1.74864	75.2041	24.5798	2.22589e+06	459.961	366.16	56.6226	43.0376
48.3	5505.66	1501.32	0.0427121	73.5397	26.4594	16.5731	55.0153	1.74948	75.2181	24.5658	2.2264e+06	459.961	366.23	56.6267	43.0334
48.4	5522.27	1504.82	0.0427472	73.5616	26.4376	16.594	55.0163	1.7503	75.2319	24.552	2.22692e+06	459.961	366.301	56.6307	43.0293
48.5	5538.82	1508.29	0.0427819	73.5832	26.4159	16.6148	55.0172	1.75112	75.2456	24.5383	2.22742e+06	459.961	366.37	56.6348	43.0253
48.6	5555.3	1511.75	0.0428164	73.6047	26.3944	16.6353	55.0181	1.75192	75.2591	24.5247	2.22792e+06	459.961	366.439	56.6388	43.0212
48.7	5571.71	1515.19	0.0428506	73.626	26.3731	16.6557	55.0191	1.75272	75.2725	24.5113	2.22842e+06	459.961	366.508	56.6427	43.0172
48.8	5588.05	1518.62	0.0428845	73.6472	26.352	16.6759	55.02	1.7535	75.2858	24.498	2.22892e+06	459.961	366.576	56.6466	43.0133
48.9	5604.33	1522.03	0.0429181	73.6682	26.3309	16.6959	55.0208	1.75428	75.2989	24.4849	2.22941e+06	459.961	366.643	56.6505	43.0094
49	5620.54	1525.42	0.0429515	73.689	26.3101	16.7158	55.0217	1.75504	75.3119	24.4719	2.22989e+06	459.961	366.709	56.6544	43.0055
49.1	5636.68	1528.79	0.0429846	73.7097	26.2894	16.7355	55.0226	1.7558	75.3247	24.4591	2.23037e+06	459.961	366.775	56.6582	43.0016
49.2	5652.75	1532.15	0.0430174	73.7303	26.2689	16.755	55.0234	1.75654	75.3374	24.4464	2.23085e+06	459.961	366.841	56.662	42.9978
49.3	5668.76	1535.49	0.0430499	73.7507	26.2485	16.7743	55.0243	1.75728	75.35	24.4338	2.23132e+06	459.961	366.906	56.6657	42.9941
49.4	5684.69	1538.81	0.0430822	73.7709	26.2282	16.7935	55.0251	1.75801	75.3624	24.4213	2.23179e+06	459.962	366.97	56.6694	42.9903
49.5	5700.56	1542.12	0.0431142	73.791	26.2082	16.8126	55.0259	1.75873	75.3747	24.409	2.23225e+06	459.962	367.034	56.6731	42.9866
49.6	5716.36	1545.41	0.0431459	73.8109	26.1882	16.8315	55.0267	1.75944	75.3869	24.3968	2.23271e+06	459.962	367.097	56.6768	42.9829
49.7	5732.1	1548.68	0.0431774	73.8307	26.1684	16.8502	55.0275	1.76014	75.3989	24.3848	2.23317e+06	459.962	367.159	56.6804	42.9793
49.8	5747.76	1551.94	0.0432086	73.8504	26.1488	16.8687	55.0283	1.76083	75.4109	24.3728	2.23362e+06	459.962	367.221	56.6839	42.9757
49.9	5763.36	1555.18	0.0432396	73.8699	26.1293	16.8871	55.029	1.76152	75.4227	24.361	2.23407e+06	459.962	367.282	56.6875	42.9721
50	5778.89	1558.4	0.0432703	73.8892	26.1099	16.9054	55.0298	1.7622	75.4344	24.3493	2.23452e+06	459.962	367.343	56.691	42.9686
50.1	5794.36	1561.61	0.0433007	73.9084	26.0907	16.9235	55.0305	1.76286	75.4459	24.3378	2.23496e+06	459.962	367.404	56.6945	42.9651
50.2	5809.75	1564.8	0.0433309	73.9275	26.0717	16.9414	55.0312	1.76352	75.4574	24.3263	2.23539e+06	459.962	367.463	56.6979	42.9616
50.3	5825.08	1567.97	0.0433609	73.9464	26.0528	16.9592	55.032	1.76417	75.4687	24.315	2.23583e+06	459.962	367.523	56.7013	42.9581
50.4	5840.34	1571.13	0.0433906	73.9652	26.034	16.9769	55.0327	1.76482	75.4799	24.3038	2.23626e+06	459.962	367.581	56.7047	42.9547
50.5	5855.53	1574.27	0.04342	73.9838	26.0153	16.9944	55.0334	1.76545	75.491	24.2927	2.23668e+06	459.962	367.64	56.7081	42.9514
50.6	5870.65	1577.4	0.0434492	74.0023	25.9968	17.0117	55.0341	1.76608	75.502	24.2817	2.2371e+06	459.962	367.697	56.7114	42.948
50.7	5885.71	1580.51	0.0434782	74.0207	25.9785	17.0289	55.0347	1.7667	75.5128	24.2709	2.23752e+06	459.962	367.754	56.7147	42.9447
50.8	5900.7	1583.6	0.0435069	74.0389	25.9603	17.0459	55.0354	1.76731	75.5236	24.2601	2.23794e+06	459.962	367.811	56.718	42.9414
50.9	5915.62	1586.68	0.0435354	74.057	25.9422	17.0629	55.0361	1.76792	75.5342	24.2495	2.23835e+06	459.962	367.867	56.7212	42.9381
51	5930.48	1589.74	0.0435637	74.075	25.9242	17.0796	55.0367	1.76851	75.5448	24.2389	2.23875e+06	459.962	367.923	56.7244	42.9349
51.1	5945.26	1592.79	0.0435917	74.0928	25.9064	17.0962	55.0374	1.7691	75.5552	24.2285	2.23916e+06	459.962	367.978	56.7276	42.9317
51.2	5959.98	1595.81	0.0436195	74.1105	25.8887	17.1127	55.038	1.76968	75.5655	24.2182	2.23956e+06	459.962	368.033	56.7307	42.9285
51.3	5974.63	1598.83	0.043647	74.1281	25.8711	17.1291	55.0386	1.77026	75.5757	24.208	2.23996e+06	459.962	368.087	56.7339	42.9254
51.4	5989.22	1601.82	0.0436744	74.1455	25.8537	17.1453	55.0392	1.77083	75.5858	24.1979	2.24035e+06	459.962	368.14	56.7369	42.9223
51.5	6003.73	1604.81	0.0437015	74.1628	25.8364	17.1613	55.0398	1.77139	75.5958	24.1879	2.24074e+06	459.962	368.193	56.74	42.9192
51.6	6018.18	1607.77	0.0437283	74.18	25.8192	17.1773	55.0404	1.77194	75.6058	24.1779	2.24113e+06	459.962	368.246	56.743	42.9161
51.7	6032.57	1610.72	0.043755	74.197	25.8022	17.1931	55.041	1.77249	75.6156	24.1681	2.24151e+06	459.962	368.298	56.746	42.9131
51.8	6046.88	1613.65	0.0437814	74.2139	25.7852	17.2087	55.0416	1.77303	75.6253	24.1584	2.24189e+06	459.962	368.35	56.749	42.9101
51.9	6061.13	1616.57	0.0438076	74.2307	25.7684	17.2242	55.0422	1.77357	75.6349	24.1488	2.24227e+06	459.962	368.401	56.752	42.9071
52	6075.32	1619.48	0.0438336	74.2474	25.7518	17.2396	55.0427	1.77409	75.6444	24.1393	2.24264e+06	459.962	368.452	56.7549	42.9042
52.1	6089.43	1622.36	0.0438594	74.264	25.7352	17.2549	55.0433	1.77461	75.6538	24.1299	2.24301e+06	459.962	368.503	56.7578	42.9012
52.2	6103.48	1625.23	0.0438849	74.2804	25.7188	17.27	55.0438	1.77513	75.6631	24.1206	2.24338e+06	459.962	368.553	56.7607	42.8983
52.3	6117.46	1628.09	0.0439103	74.2967	25.7025	17.285	55.0444	1.77564	75.6724	24.1114	2.24374e+06	459.962	368.602	56.7635	42.8955
52.4	6131.38	1630.93	0.0439354	74.3129	25.6863	17.2999	55.0449	1.77614	75.6815	24.1023	2.2441e+06	459.962	368.651	56.7663	42.8926
52.5	6145.23	1633.76	0.0439603	74.3289	25.6703	17.3147	55.0455	1.77664	75.6906	24.0932	2.24446e+06	459.962	368.7	56.7691	42.8898
52.6	6159.01	1636.57	0.0439851	74.3449	25.6543	17.3293	55.046	1.77713	75.6995	24.0843	2.24481e+06	459.962	368.748	56.7719	42.887
52.7	6172.73	1639.36	0.0440096	74.3607	25.6385	17.3438	55.0465	1.77761	75.7084	24.0754	2.24516e+06	459.962	368.796	56.7747	42.8842
52.8	6186.38	1642.14	0.0440339	74.3764	25.6228	17.3582	55.047	1.77809	75.7172	24.0667	2.24551e+06	459.962	368.843	56.7774	42.8815
52.9	6199.97	1644.91	0.044058	74.392	25.6072	17.3725	55.0475	1.77856	75.7258	24.058	2.24586e+06	459.962	368.89	56.7801	42.8788
53	6213.49	1647.66	0.0440819	74.4075	25.5917	17.3866	55.048	1.77903	75.7344	24.0494	2.2462e+06	459.962	368.936	56.7827	42.8761
53.1	6226.94	1650.39	0.0441056	74.4229	25.5763	17.4006	55.0485	1.77949	75.743	24.0409	2.24654e+06	459.962	368.982	56.7854	42.8734
53.2	6240.33	1653.11	0.0441291	74.4381	25.5611	17.4145	55.049	1.77994	75.7514	24.0325	2.24688e+06	459.962	369.028	56.788	42.8708
53.3	6253.66	1655.82	0.0441524	74.4533	25.5459	17.4283	55.0495	1.78039	75.7597	24.0241	2.24721e+06	459.962	369.073	56.7906	42.8682
53.4	6266.91	1658.51	0.0441755	74.4683	25.5309	17.4419	55.0499	1.78084	75.768	24.0159	2.24754e+06	459.962	369.118	56.7932	42.8656
53.5	6280.11	1661.18	0.0441984	74.4832	25.516	17.4555	55.0504	1.78127	75.7762	24.0077	2.24787e+06	459.962	369.162	56.7957	42.863
53.6	6293.24	1663.84	0.0442211	74.498	25.5012	17.4689	55.0508	1.78171	75.7843	23.9996	2.24819e+06	459.962	369.206	56.7983	42.8604
53.7	6306.3	1666.49	0.0442437	74.5127	25.4865	17.4822	55.0513	1.78214	75.7923	23.9916	2.24851e+06	459.962	369.25	56.8008	42.8579
53.8	6319.3	1669.12	0.044266	74.5273	25.4719	17.4954	55.0517	1.78256	75.8003	23.9837	2.24883e+06	459.962	369.293	56.8033	42.8554
53.9	6332.23	1671.74	0.0442882	74.5418	25.4574	17.5085	55.0522	1.78298	75.8081	23.9758	2.24915e+06	459.962	369.336	56.8057	42.8529
54	6345.1	1674.34	0.0443102	74.5562	25.443	17.5215	55.0526	1.78339	75.8159	23.9681	2.24946e+06	459.962	369.379	56.8082	42.8505
54.1	6357.91	1676.93	0.044332	74.5705	25.4287	17.5344	55.0531	1.7838	75.8236	23.9604	2.24977e+06	459.962	369.421	56.8106	42.848
54.2	6370.65	1679.5	0.0443536	74.5847	25.4146	17.5471	55.0535	1.7842	75.8313	23.9528	2.25008e+06	459.962	369.462	56.813	42.8456
54.3	6383.33	1682.06	0.044375	74.5987	25.4005	17.5598	55.0539	1.7846	75.8388	23.9452	2.25039e+06	459.962	369.504	56.8154	42.8432
54.4	6395.94	1684.61	0.0443962	74.6127	25.3865	17.5723	55.0543	1.78499	75.8463	23.9377	2.25069e+06	459.962	369.545	56.8177	42.8408
54.5	6408.49	1687.14	0.0444173	74.6265	25.3727	17.5848	55.0547	1.78538	75.8537	23.9303	2.25099e+06	459.962	369.585	56.8201	42.8385
54.6	6420.98	1689.65	0.0444382	74.6403	25.3589	17.5971	55.0551	1.78576	75.8611	23.923	2.25129e+06	459.963	369.626	56.8224	42.8362
54.7	6433.4	1692.16	0.0444589	74.654	25.3453	17.6093	55.0555	1.78614	75.8683	23.9158	2.25158e+06	459.963	369.665	56.8247	42.8339
54.8	6445.76	1694.64	0.0444795	74.6675	25.3317	17.6214	55.0559	1.78651	75.8755	23.9086	2.25188e+06	459.963	369.705	56.8269	42.8316
54.9	6458.06	1697.12	0.0444998	74.681	25.3182	17.6334	55.0563	1.78688	75.8827	23.9015	2.25217e+06	459.963	369.744	56.8292	42.8293
55	6470.29	1699.58	0.04452	74.6943	25.3049	17.6454	55.0567	1.78725	75.8897	23.8945	2.25245e+06	459.963	369.783	56.8314	42.8271
55.1	6482.46	1702.02	0.0445401	74.7076	25.2916	17.6572	55.0571	1.78761	75.8967	23.8875	2.25274e+06	459.963	369.821	56.8336	42.8248
55.2	6494.57	1704.46	0.0445599	74.7208	25.2785	17.6689	55.0575	1.78796	75.9036	23.8806	2.25302e+06	459.963	369.859	56.8358	42.8226
55.3	6506.62	1706.88	0.0445796	74.7338	25.2654	17.6805	55.0578	1.78832	75.9105	23.8738	2.2533e+06	459.963	369.897	56.838	42.8204
55.4	6518.6	1709.28	0.0445992	74.7468	25.2524	17.692	55.0582	1.78866	75.9173	23.867	2.25358e+06	459.963	369.935	56.8401	42.8183
55.5	6530.53	1711.67	0.0446185	74.7597	25.2395	17.7034	55.0586	1.78901	75.924	23.8603	2.25385e+06	459.963	369.972	56.8423	42.8161
55.6	6542.39	1714.05	0.0446377	74.7725	25.2268	17.7147	55.0589	1.78935	75.9306	23.8537	2.25413e+06	459.963	370.009	56.8444	42.814
55.7	6554.19	1716.41	0.0446568	74.7852	25.2141	17.7259	55.0593	1.78968	75.9372	23.8471	2.2544e+06	459.963	370.045	56.8465	42.8119
55.8	6565.92	1718.76	0.0446757	74.7978	25.2015	17.7371	55.0597	1.79001	75.9437	23.8406	2.25467e+06	459.963	370.081	56.8485	42.8098
55.9	6577.6	1721.1	0.0446944	74.8103	25.189	17.7481	55.06	1.79034	75.9502	23.8341	2.25493e+06	459.963	370.117	56.8506	42.8077
56	6589.22	1723.43	0.044713	74.8227	25.1766	17.759	55.0603	1.79066	75.9566	23.8278	2.25519e+06	459.963	370.152	56.8526	42.8057
56.1	6600.77	1725.74	0.0447314	74.835	25.1642	17.7699	55.0607	1.79098	75.9629	23.8214	2.25546e+06	459.963	370.188	56.8546	42.8036
56.2	6612.26	1728.03	0.0447496	74.8472	25.152	17.7806	55.061	1.7913	75.9692	23.8152	2.25571e+06	459.963	370.222	56.8566	42.8016
56.3	6623.7	1730.32	0.0447677	74.8594	25.1398	17.7913	55.0614	1.79161	75.9754	23.809	2.25597e+06	459.963	370.257	56.8586	42.7996
56.4	6635.07	1732.59	0.0447857	74.8715	25.1278	17.8018	55.0617	1.79192	75.9816	23.8029	2.25623e+06	459.963	370.291	56.8606	42.7976
56.5	6646.38	1734.85	0.0448035	74.8834	25.1158	17.8123	55.062	1.79222	75.9877	23.7968	2.25648e+06	459.963	370.325	56.8625	42.7957
56.6	6657.64	1737.09	0.0448211	74.8953	25.1039	17.8227	55.0623	1.79252	75.9937	23.7908	2.25673e+06	459.963	370.359	56.8645	42.7937
56.7	6668.83	1739.32	0.0448386	74.9071	25.0921	17.833	55.0626	1.79282	75.9997	23.7848	2.25698e+06	459.963	370.392	56.8664	42.7918
56.8	6679.96	1741.54	0.044856	74.9188	25.0804	17.8432	55.063	1.79311	76.0056	23.7789	2.25722e+06	459.963	370.425	56.8683	42.7899
56.9	6691.03	1743.75	0.0448732	74.9304	25.0688	17.8533	55.0633	1.7934	76.0115	23.7731	2.25747e+06	459.963	370.458	56.8702	42.788
57	6702.05	1745.94	0.0448903	74.942	25.0573	17.8634	55.0636	1.79369	76.0173	23.7673	2.25771e+06	459.963	370.49	56.872	42.7861
57.1	6713.01	1748.12	0.0449072	74.9534	25.0458	17.8733	55.0639	1.79397	76.0231	23.7615	2.25795e+06	459.963	370.522	56.8739	42.7843
57.2	6723.9	1750.29	0.044924	74.9648	25.0344	17.8832	55.0642	1.79425	76.0288	23.7559	2.25818e+06	459.963	370.554	56.8757	42.7824
57.3	6734.74	1752.44	0.0449406	74.9761	25.0231	17.8929	55.0645	1.79452	76.0344	23.7502	2.25842e+06	459.963	370.586	56.8775	42.7806
57.4	6745.52	1754.59	0.0449571	74.9873	25.0119	17.9026	55.0648	1.7948	76.04	23.7447	2.25865e+06	459.963	370.617	56.8793	42.7788
57.5	6756.24	1756.72	0.0449735	74.9984	25.0008	17.9122	55.0651	1.79507	76.0455	23.7392	2.25888e+06	459.963	370.648	56.8811	42.777
57.6	6766.9	1758.84	0.0449897	75.0095	24.9898	17.9218	55.0654	1.79533	76.051	23.7337	2.25911e+06	459.963	370.679	56.8829	42.7752
57.7	6777.51	1760.94	0.0450058	75.0205	24.9788	17.9312	55.0656	1.7956	76.0565	23.7283	2.25934e+06	459.963	370.709	56.8846	42.7734
57.8	6788.06	1763.03	0.0450217	75.0313	24.9679	17.9406	55.0659	1.79586	76.0618	23.7229	2.25957e+06	459.963	370.739	56.8863	42.7717
57.9	6798.55	1765.11	0.0450375	75.0422	24.9571	17.9499	55.0662	1.79611	76.0672	23.7176	2.25979e+06	459.963	370.769	56.8881	42.77
58	6808.98	1767.18	0.0450532	75.0529	24.9464	17.9591	55.0665	1.79637	76.0725	23.7124	2.26001e+06	459.963	370.799	56.8898	42.7682
58.1	6819.36	1769.24	0.0450688	75.0635	24.9357	17.9682	55.0667	1.79662	76.0777	23.7072	2.26023e+06	459.963	370.828	56.8914	42.7665
58.2	6829.68	1771.28	0.0450842	75.0741	24.9251	17.9773	55.067	1.79686	76.0829	23.702	2.26045e+06	459.963	370.857	56.8931	42.7649
58.3	6839.94	1773.31	0.0450995	75.0846	24.9146	17.9862	55.0673	1.79711	76.088	23.6969	2.26066e+06	459.963	370.886	56.8948	42.7632
58.4	6850.15	1775.33	0.0451147	75.095	24.9042	17.9951	55.0675	1.79735	76.0931	23.6918	2.26088e+06	459.963	370.915	56.8964	42.7615
58.5	6860.3	1777.34	0.0451297	75.1054	24.8939	18.004	55.0678	1.79759	76.0981	23.6868	2.26109e+06	459.963	370.943	56.898	42.7599
58.6	6870.39	1779.34	0.0451446	75.1157	24.8836	18.0127	55.0681	1.79783	76.1031	23.6819	2.2613e+06	459.963	370.971	56.8997	42.7583
58.7	6880.43	1781.32	0.0451594	75.1259	24.8734	18.0214	55.0683	1.79806	76.108	23.677	2.26151e+06	459.963	370.999	56.9013	42.7567
58.8	6890.42	1783.29	0.045174	75.136	24.8633	18.03	55.0686	1.79829	76.1129	23.6721	2.26171e+06	459.963	371.026	56.9028	42.7551
58.9	6900.34	1785.26	0.0451886	75.146	24.8532	18.0385	55.0688	1.79852	76.1178	23.6673	2.26192e+06	459.963	371.054	56.9044	42.7535
59	6910.22	1787.2	0.045203	75.156	24.8432	18.0469	55.0691	1.79874	76.1226	23.6625	2.26212e+06	459.963	371.081	56.906	42.7519
59.1	6920.04	1789.14	0.0452173	75.1659	24.8333	18.0553	55.0693	1.79896	76.1273	23.6578	2.26232e+06	459.963	371.108	56.9075	42.7504
59.2	6929.8	1791.07	0.0452314	75.1758	24.8235	18.0636	55.0695	1.79918	76.132	23.6531	2.26252e+06	459.963	371.134	56.909	42.7488
59.3	6939.51	1792.98	0.0452455	75.1855	24.8137	18.0718	55.0698	1.7994	76.1367	23.6484	2.26272e+06	459.963	371.161	56.9106	42.7473
59.4	6949.16	1794.88	0.0452594	75.1952	24.804	18.08	55.07	1.79961	76.1413	23.6438	2.26292e+06	459.963	371.187	56.9121	42.7458
59.5	6958.76	1796.78	0.0452732	75.2048	24.7944	18.0881	55.0703	1.79983	76.1459	23.6393	2.26311e+06	459.963	371.213	56.9136	42.7443
59.6	6968.31	1798.66	0.0452869	75.2144	24.7849	18.0961	55.0705	1.80004	76.1504	23.6348	2.2633e+06	459.963	371.238	56.915	42.7428
59.7	6977.8	1800.53	0.0453005	75.2239	24.7754	18.1041	55.0707	1.80024	76.1549	23.6303	2.26349e+06	459.963	371.264	56.9165	42.7413
59.8	6987.24	1802.38	0.045314	75.2333	24.766	18.112	55.0709	1.80045	76.1594	23.6259	2.26368e+06	459.963	371.289	56.9179	42.7399
59.9	6996.63	1804.23	0.0453274	75.2427	24.7566	18.1198	55.0712	1.80065	76.1638	23.6215	2.26387e+06	459.963	371.314	56.9194	42.7384
60	7005.96	1806.07	0.0453406	75.2519	24.7473	18.1275	55.0714	1.80085	76.1682	23.6171	2.26406e+06	459.963	371.339	56.9208	42.737
60.1	7015.24	1807.89	0.0453537	75.2612	24.7381	18.1352	55.0716	1.80105	76.1725	23.6128	2.26424e+06	459.963	371.363	56.9222	42.7356
60.2	7024.47	1809.7	0.0453668	75.2703	24.729	18.1428	55.0718	1.80124	76.1768	23.6086	2.26442e+06	459.963	371.387	56.9236	42.7341
60.3	7033.65	1811.51	0.0453797	75.2794	24.7199	18.1504	55.072	1.80143	76.181	23.6044	2.2646e+06	459.963	371.411	56.925	42.7327
60.4	7042.77	1813.3	0.0453925	75.2884	24.7109	18.1579	55.0723	1.80162	76.1852	23.6002	2.26478e+06	459.963	371.435	56.9264	42.7314
60.5	7051.84	1815.08	0.0454052	75.2974	24.7019	18.1653	55.0725	1.80181	76.1894	23.596	2.26496e+06	459.963	371.459	56.9277	42.73
60.6	7060.86	1816.85	0.0454178	75.3063	24.693	18.1727	55.0727	1.802	76.1935	23.5919	2.26514e+06	459.963	371.482	56.9291	42.7286
60.7	7069.83	1818.61	0.0454303	75.3151	24.6842	18.18	55.0729	1.80218	76.1976	23.5879	2.26531e+06	459.963	371.506	56.9304	42.7273
60.8	7078.75	1820.35	0.0454426	75.3238	24.6754	18.1872	55.0731	1.80236	76.2017	23.5838	2.26549e+06	459.963	371.529	56.9317	42.726
60.9	7087.61	1822.09	0.0454549	75.3325	24.6667	18.1944	55.0733	1.80254	76.2057	23.5798	2.26566e+06	459.963	371.552	56.9331	42.7246
61	7096.43	1823.82	0.0454671	75.3412	24.6581	18.2015	55.0735	1.80272	76.2097	23.5759	2.26583e+06	459.963	371.574	56.9344	42.7233
61.1	7105.2	1825.54	0.0454792	75.3498	24.6495	18.2085	55.0737	1.80289	76.2136	23.572	2.266e+06	459.963	371.597	56.9357	42.722
61.2	7113.91	1827.24	0.0454911	75.3583	24.641	18.2155	55.0739	1.80307	76.2175	23.5681	2.26617e+06	459.963	371.619	56.9369	42.7207
61.3	7122.57	1828.94	0.045503	75.3667	24.6326	18.2224	55.0741	1.80324	76.2214	23.5643	2.26633e+06	459.963	371.641	56.9382	42.7194
61.4	7131.19	1830.62	0.0455148	75.3751	24.6242	18.2293	55.0743	1.80341	76.2252	23.5605	2.2665e+06	459.963	371.663	56.9395	42.7182
61.5	7139.75	1832.3	0.0455264	75.3835	24.6158	18.2361	55.0745	1.80357	76.229	23.5567	2.26666e+06	459.963	371.684	56.9407	42.7169
61.6	7148.27	1833.96	0.045538	75.3917	24.6076	18.2429	55.0746	1.80374	76.2327	23.5529	2.26682e+06	459.963	371.706	56.9419	42.7157
61.7	7156.73	1835.62	0.0455495	75.3999	24.5993	18.2496	55.0748	1.8039	76.2365	23.5492	2.26698e+06	459.963	371.727	56.9432	42.7145
61.8	7165.15	1837.26	0.0455608	75.4081	24.5912	18.2562	55.075	1.80406	76.2402	23.5456	2.26714e+06	459.963	371.748	56.9444	42.7132
61.9	7173.52	1838.9	0.0455721	75.4162	24.5831	18.2628	55.0752	1.80422	76.2438	23.5419	2.2673e+06	459.963	371.769	56.9456	42.712
62	7181.84	1840.52	0.0455833	75.4242	24.5751	18.2693	55.0754	1.80438	76.2474	23.5384	2.26746e+06	459.963	371.79	56.9468	42.7108
62.1	7190.11	1842.14	0.0455944	75.4322	24.5671	18.2758	55.0756	1.80453	76.251	23.5348	2.26761e+06	459.963	371.81	56.9479	42.7096
62.2	7198.33	1843.74	0.0456054	75.4401	24.5592	18.2822	55.0757	1.80469	76.2546	23.5313	2.26776e+06	459.963	371.83	56.9491	42.7084
62.3	7206.51	1845.34	0.0456163	75.448	24.5513	18.2886	55.0759	1.80484	76.2581	23.5278	2.26792e+06	459.963	371.85	56.9503	42.7073
62.4	7214.63	1846.92	0.0456271	75.4558	24.5435	18.2949	55.0761	1.80499	76.2616	23.5243	2.26807e+06	459.963	371.87	56.9514	42.7061
62.5	7222.71	1848.5	0.0456379	75.4636	24.5357	18.3011	55.0763	1.80514	76.2651	23.5209	2.26822e+06	459.963	371.89	56.9526	42.705
62.6	7230.75	1850.06	0.0456485	75.4713	24.528	18.3073	55.0764	1.80528	76.2685	23.5175	2.26837e+06	459.963	371.91	56.9537	42.7038
62.7	7238.73	1851.62	0.045659	75.4789	24.5204	18.3134	55.0766	1.80543	76.2719	23.5141	2.26851e+06	459.963	371.929	56.9548	42.7027
62.8	7246.67	1853.16	0.0456695	75.4865	24.5128	18.3195	55.0768	1.80557	76.2752	23.5107	2.26866e+06	459.963	371.948	56.9559	42.7016
62.9	7254.56	1854.7	0.0456799	75.494	24.5053	18.3256	55.0769	1.80571	76.2786	23.5074	2.2688e+06	459.963	371.967	56.957	42.7005
63	7262.41	1856.23	0.0456901	75.5015	24.4978	18.3316	55.0771	1.80585	76.2819	23.5042	2.26895e+06	459.963	371.986	56.9581	42.6994
63.1	7270.2	1857.74	0.0457003	75.5089	24.4903	18.3375	55.0773	1.80599	76.2851	23.5009	2.26909e+06	459.963	372.005	56.9592	42.6983
63.2	7277.96	1859.25	0.0457105	75.5163	24.483	18.3434	55.0774	1.80613	76.2884	23.4977	2.26923e+06	459.963	372.024	56.9603	42.6972
63.3	7285.66	1860.75	0.0457205	75.5236	24.4756	18.3492	55.0776	1.80626	76.2916	23.4945	2.26937e+06	459.963	372.042	56.9613	42.6961
63.4	7293.32	1862.24	0.0457304	75.5309	24.4684	18.355	55.0777	1.8064	76.2948	23.4913	2.26951e+06	459.963	372.06	56.9624	42.6951
63.5	7300.94	1863.72	0.0457403	75.5381	24.4612	18.3607	55.0779	1.80653	76.2979	23.4882	2.26965e+06	459.963	372.078	56.9634	42.694
63.6	7308.51	1865.19	0.0457501	75.5453	24.454	18.3664	55.078	1.80666	76.3011	23.4851	2.26978e+06	459.963	372.096	56.9645	42.693
63.7	7316.04	1866.65	0.0457597	75.5524	24.4469	18.372	55.0782	1.80679	76.3042	23.482	2.26992e+06	459.963	372.114	56.9655	42.692
63.8	7323.52	1868.11	0.0457694	75.5595	24.4398	18.3776	55.0783	1.80691	76.3072	23.479	2.27005e+06	459.963	372.132	56.9665	42.6909
63.9	7330.95	1869.55	0.0457789	75.5665	24.4328	18.3832	55.0785	1.80704	76.3103	23.476	2.27018e+06	459.963	372.149	56.9675	42.6899
64	7338.35	1870.98	0.0457883	75.5735	24.4258	18.3886	55.0786	1.80716	76.3133	23.473	2.27031e+06	459.963	372.166	56.9685	42.6889
64.1	7345.69	1872.41	0.0457977	75.5804	24.4189	18.3941	55.0788	1.80729	76.3163	23.47	2.27044e+06	459.963	372.183	56.9695	42.6879
64.2	7353	1873.83	0.045807	75.5873	24.412	18.3995	55.0789	1.80741	76.3192	23.4671	2.27057e+06	459.963	372.2	56.9705	42.6869
64.3	7360.26	1875.23	0.0458162	75.5941	24.4052	18.4048	55.0791	1.80753	76.3221	23.4642	2.2707e+06	459.963	372.217	56.9714	42.686
64.4	7367.47	1876.63	0.0458254	75.6008	24.3985	18.4101	55.0792	1.80765	76.325	23.4613	2.27083e+06	459.963	372.234	56.9724	42.685
64.5	7374.65	1878.02	0.0458344	75.6076	24.3917	18.4154	55.0794	1.80776	76.3279	23.4585	2.27095e+06	459.963	372.25	56.9734	42.684
64.6	7381.78	1879.4	0.0458434	75.6142	24.3851	18.4206	55.0795	1.80788	76.3308	23.4556	2.27108e+06	459.963	372.267	56.9743	42.6831
64.7	7388.87	1880.78	0.0458523	75.6209	24.3784	18.4258	55.0796	1.80799	76.3336	23.4528	2.2712e+06	459.963	372.283	56.9753	42.6821
64.8	7395.91	1882.14	0.0458612	75.6274	24.3719	18.4309	55.0798	1.80811	76.3364	23.45	2.27132e+06	459.963	372.299	56.9762	42.6812
64.9	7402.91	1883.5	0.0458699	75.634	24.3653	18.436	55.0799	1.80822	76.3392	23.4473	2.27145e+06	459.963	372.315	56.9771	42.6803
65	7409.87	1884.84	0.0458786	75.6405	24.3588	18.441	55.0801	1.80833	76.3419	23.4446	2.27157e+06	459.963	372.331	56.978	42.6793
65.1	7416.79	1886.18	0.0458872	75.6469	24.3524	18.446	55.0802	1.80844	76.3446	23.4419	2.27169e+06	459.963	372.346	56.9789	42.6784
65.2	7423.67	1887.51	0.0458958	75.6533	24.346	18.451	55.0803	1.80855	76.3473	23.4392	2.2718e+06	459.963	372.362	56.9798	42.6775
65.3	7430.5	1888.83	0.0459042	75.6596	24.3397	18.4559	55.0804	1.80865	76.35	23.4365	2.27192e+06	459.963	372.377	56.9807	42.6766
65.4	7437.3	1890.15	0.0459126	75.6659	24.3334	18.4607	55.0806	1.80876	76.3527	23.4339	2.27204e+06	459.963	372.392	56.9816	42.6757
65.5	7444.05	1891.45	0.045921	75.6722	24.3271	18.4656	55.0807	1.80886	76.3553	23.4313	2.27215e+06	459.963	372.407	56.9825	42.6749
65.6	7450.76	1892.75	0.0459292	75.6784	24.3209	18.4703	55.0808	1.80897	76.3579	23.4287	2.27227e+06	459.963	372.422	56.9833	42.674
65.7	7457.43	1894.04	0.0459374	75.6846	24.3147	18.4751	55.081	1.80907	76.3605	23.4262	2.27238e+06	459.963	372.437	56.9842	42.6731
65.8	7464.06	1895.32	0.0459455	75.6907	24.3086	18.4798	55.0811	1.80917	76.363	23.4236	2.27249e+06	459.964	372.452	56.985	42.6723
65.9	7470.65	1896.59	0.0459536	75.6968	24.3025	18.4845	55.0812	1.80927	76.3655	23.4211	2.27261e+06	459.964	372.466	56.9859	42.6714
66	7477.2	1897.85	0.0459616	75.7028	24.2965	18.4891	55.0813	1.80937	76.368	23.4187	2.27272e+06	459.964	372.481	56.9867	42.6706
66.1	7483.71	1899.11	0.0459695	75.7088	24.2905	18.4937	55.0815	1.80947	76.3705	23.4162	2.27282e+06	459.964	372.495	56.9875	42.6698
66.2	7490.18	1900.36	0.0459774	75.7148	24.2845	18.4982	55.0816	1.80956	76.373	23.4137	2.27293e+06	459.964	372.509	56.9884	42.6689
66.3	7496.61	1901.6	0.0459852	75.7207	24.2786	18.5027	55.0817	1.80966	76.3754	23.4113	2.27304e+06	459.964	372.523	56.9892	42.6681
66.4	7503	1902.83	0.0459929	75.7266	24.2727	18.5072	55.0818	1.80975	76.3779	23.4089	2.27315e+06	459.964	372.537	56.99	42.6673
66.5	7509.36	1904.05	0.0460005	75.7324	24.2669	18.5116	55.0819	1.80984	76.3803	23.4066	2.27325e+06	459.964	372.551	56.9908	42.6665
66.6	7515.67	1905.27	0.0460081	75.7382	24.2611	18.516	55.082	1.80994	76.3826	23.4042	2.27336e+06	459.964	372.565	56.9916	42.6657
66.7	7521.94	1906.48	0.0460157	75.7439	24.2554	18.5203	55.0822	1.81003	76.385	23.4019	2.27346e+06	459.964	372.578	56.9924	42.6649
66.8	7528.18	1907.68	0.0460231	75.7496	24.2497	18.5246	55.0823	1.81012	76.3873	23.3996	2.27357e+06	459.964	372.592	56.9931	42.6641
66.9	7534.38	1908.87	0.0460305	75.7553	24.244	18.5289	55.0824	1.81021	76.3896	23.3973	2.27367e+06	459.964	372.605	56.9939	42.6633
67	7540.54	1910.06	0.0460379	75.7609	24.2384	18.5331	55.0825	1.81029	76.3919	23.395	2.27377e+06	459.964	372.618	56.9947	42.6626
67.1	7546.66	1911.24	0.0460452	75.7665	24.2328	18.5373	55.0826	1.81038	76.3942	23.3927	2.27387e+06	459.964	372.631	56.9954	42.6618
67.2	7552.74	1912.41	0.0460524	75.7721	24.2272	18.5415	55.0827	1.81047	76.3964	23.3905	2.27397e+06	459.964	372.644	56.9962	42.661
67.3	7558.79	1913.57	0.0460596	75.7776	24.2217	18.5456	55.0828	1.81055	76.3987	23.3883	2.27407e+06	459.964	372.657	56.9969	42.6603
67.4	7564.8	1914.73	0.0460667	75.783	24.2163	18.5497	55.0829	1.81064	76.4009	23.3861	2.27417e+06	459.964	372.67	56.9977	42.6595
67.5	7570.77	1915.88	0.0460737	75.7885	24.2108	18.5538	55.083	1.81072	76.4031	23.384	2.27426e+06	459.964	372.682	56.9984	42.6588
67.6	7576.7	1917.02	0.0460807	75.7939	24.2055	18.5578	55.0831	1.8108	76.4052	23.3818	2.27436e+06	459.964	372.695	56.9991	42.6581
67.7	7582.6	1918.15	0.0460876	75.7992	24.2001	18.5618	55.0832	1.81088	76.4074	23.3797	2.27445e+06	459.964	372.707	56.9999	42.6574
67.8	7588.46	1919.28	0.0460945	75.8045	24.1948	18.5658	55.0833	1.81096	76.4095	23.3776	2.27455e+06	459.964	372.719	57.0006	42.6566
67.9	7594.29	1920.4	0.0461013	75.8098	24.1895	18.5697	55.0834	1.81104	76.4116	23.3755	2.27464e+06	459.964	372.732	57.0013	42.6559
68	7600.08	1921.51	0.0461081	75.815	24.1843	18.5736	55.0835	1.81112	76.4137	23.3734	2.27473e+06	459.964	372.744	57.002	42.6552
68.1	7605.83	1922.61	0.0461148	75.8203	24.1791	18.5774	55.0836	1.8112	76.4158	23.3713	2.27483e+06	459.964	372.756	57.0027	42.6545
68.2	7611.55	1923.71	0.0461214	75.8254	24.1739	18.5812	55.0837	1.81127	76.4178	23.3693	2.27492e+06	459.964	372.767	57.0034	42.6538
68.3	7617.23	1924.8	0.046128	75.8305	24.1688	18.585	55.0838	1.81135	76.4199	23.3673	2.27501e+06	459.964	372.779	57.004	42.6531
68.4	7622.88	1925.88	0.0461345	75.8356	24.1637	18.5888	55.0839	1.81142	76.4219	23.3653	2.2751e+06	459.964	372.791	57.0047	42.6525
68.5	7628.49	1926.96	0.046141	75.8407	24.1586	18.5925	55.084	1.8115	76.4239	23.3633	2.27519e+06	459.964	372.802	57.0054	42.6518
68.6	7634.06	1928.03	0.0461474	75.8457	24.1536	18.5962	55.0841	1.81157	76.4259	23.3614	2.27528e+06	459.964	372.814	57.0061	42.6511
68.7	7639.61	1929.09	0.0461538	75.8507	24.1486	18.5999	55.0842	1.81164	76.4278	23.3594	2.27536e+06	459.964	372.825	57.0067	42.6504
68.8	7645.11	1930.15	0.0461601	75.8557	24.1437	18.6035	55.0843	1.81171	76.4298	23.3575	2.27545e+06	459.964	372.836	57.0074	42.6498
68.9	7650.58	1931.2	0.0461664	75.8606	24.1387	18.6071	55.0844	1.81178	76.4317	23.3556	2.27553e+06	459.964	372.847	57.008	42.6491
69	7656.02	1932.24	0.0461726	75.8655	24.1339	18.6107	55.0845	1.81185	76.4336	23.3537	2.27562e+06	459.964	372.858	57.0087	42.6485
69.1	7661.43	1933.27	0.0461788	75.8703	24.129	18.6142	55.0846	1.81192	76.4355	23.3518	2.2757e+06	459.964	372.869	57.0093	42.6479
69.2	7666.8	1934.3	0.0461849	75.8751	24.1242	18.6177	55.0847	1.81199	76.4374	23.3499	2.27579e+06	459.964	372.88	57.0099	42.6472
69.3	7672.13	1935.33	0.0461909	75.8799	24.1194	18.6212	55.0848	1.81206	76.4392	23.3481	2.27587e+06	459.964	372.891	57.0106	42.6466
69.4	7677.44	1936.34	0.0461969	75.8846	24.1147	18.6246	55.0849	1.81212	76.4411	23.3463	2.27595e+06	459.964	372.901	57.0112	42.646
69.5	7682.7	1937.35	0.0462029	75.8894	24.11	18.628	55.085	1.81219	76.4429	23.3445	2.27603e+06	459.964	372.912	57.0118	42.6453
69.6	7687.94	1938.35	0.0462088	75.894	24.1053	18.6314	55.085	1.81226	76.4447	23.3427	2.27612e+06	459.964	372.922	57.0124	42.6447
69.7	7693.14	1939.35	0.0462147	75.8987	24.1006	18.6348	55.0851	1.81232	76.4465	23.3409	2.2762e+06	459.964	372.933	57.013	42.6441
69.8	7698.32	1940.34	0.0462205	75.9033	24.096	18.6381	55.0852	1.81238	76.4483	23.3391	2.27628e+06	459.964	372.943	57.0136	42.6435
69.9	7703.45	1941.32	0.0462262	75.9079	24.0914	18.6414	55.0853	1.81245	76.4501	23.3374	2.27635e+06	459.964	372.953	57.0142	42.6429
70	7708.56	1942.3	0.046232	75.9124	24.0869	18.6447	55.0854	1.81251	76.4518	23.3357	2.27643e+06	459.964	372.963	57.0148	42.6423
70.1	7713.63	1943.27	0.0462376	75.9169	24.0824	18.6479	55.0855	1.81257	76.4535	23.334	2.27651e+06	459.964	372.973	57.0154	42.6417
70.2	7718.67	1944.23	0.0462432	75.9214	24.0779	18.6511	55.0855	1.81263	76.4553	23.3323	2.27659e+06	459.964	372.983	57.0159	42.6412
70.3	7723.68	1945.19	0.0462488	75.9259	24.0734	18.6543	55.0856	1.81269	76.457	23.3306	2.27666e+06	459.964	372.993	57.0165	42.6406
70.4	7728.66	1946.14	0.0462544	75.9303	24.069	18.6575	55.0857	1.81275	76.4586	23.3289	2.27674e+06	459.964	373.003	57.0171	42.64
70.5	7733.61	1947.08	0.0462598	75.9347	24.0646	18.6606	55.0858	1.81281	76.4603	23.3272	2.27681e+06	459.964	373.012	57.0176	42.6395
70.6	7738.52	1948.02	0.0462653	75.9391	24.0603	18.6637	55.0859	1.81287	76.462	23.3256	2.27689e+06	459.964	373.022	57.0182	42.6389
70.7	7743.4	1948.96	0.0462707	75.9434	24.0559	18.6668	55.0859	1.81293	76.4636	23.324	2.27696e+06	459.964	373.031	57.0188	42.6383
70.8	7748.26	1949.88	0.046276	75.9477	24.0516	18.6699	55.086	1.81298	76.4652	23.3224	2.27703e+06	459.964	373.041	57.0193	42.6378
70.9	7753.08	1950.8	0.0462813	75.9519	24.0474	18.6729	55.0861	1.81304	76.4669	23.3208	2.2771e+06	459.964	373.05	57.0198	42.6372
71	7757.87	1951.72	0.0462866	75.9562	24.0431	18.6759	55.0862	1.8131	76.4685	23.3192	2.27718e+06	459.964	373.059	57.0204	42.6367
71.1	7762.63	1952.63	0.0462918	75.9604	24.0389	18.6789	55.0863	1.81315	76.47	23.3176	2.27725e+06	459.964	373.068	57.0209	42.6362
71.2	7767.36	1953.53	0.046297	75.9646	24.0348	18.6818	55.0863	1.8132	76.4716	23.3161	2.27732e+06	459.964	373.077	57.0214	42.6356
71.3	7772.06	1954.43	0.0463021	75.9687	24.0306	18.6847	55.0864	1.81326	76.4732	23.3145	2.27739e+06	459.964	373.086	57.022	42.6351
71.4	7776.73	1955.32	0.0463072	75.9728	24.0265	18.6876	55.0865	1.81331	76.4747	23.313	2.27746e+06	459.964	373.095	57.0225	42.6346
71.5	7781.37	1956.2	0.0463122	75.9769	24.0224	18.6905	55.0865	1.81336	76.4762	23.3115	2.27753e+06	459.964	373.104	57.023	42.6341
71.6	7785.98	1957.08	0.0463172	75.981	24.0183	18.6934	55.0866	1.81342	76.4777	23.31	2.27759e+06	459.964	373.113	57.0235	42.6335
71.7	7790.56	1957.95	0.0463222	75.985	24.0143	18.6962	55.0867	1.81347	76.4792	23.3085	2.27766e+06	459.964	373.121	57.024	42.633
71.8	7795.12	1958.82	0.0463271	75.989	24.0103	18.699	55.0868	1.81352	76.4807	23.3071	2.27773e+06	459.964	373.13	57.0245	42.6325
71.9	7799.64	1959.68	0.046332	75.993	24.0063	18.7018	55.0868	1.81357	76.4822	23.3056	2.27779e+06	459.964	373.138	57.025	42.632
72	7804.13	1960.54	0.0463368	75.997	24.0024	18.7045	55.0869	1.81362	76.4837	23.3041	2.27786e+06	459.964	373.147	57.0255	42.6315
72.1	7808.6	1961.39	0.0463416	76.0009	23.9985	18.7072	55.087	1.81367	76.4851	23.3027	2.27792e+06	459.964	373.155	57.026	42.631
72.2	7813.03	1962.23	0.0463464	76.0048	23.9946	18.7099	55.087	1.81372	76.4865	23.3013	2.27799e+06	459.964	373.163	57.0265	42.6305
72.3	7817.44	1963.07	0.0463511	76.0086	23.9907	18.7126	55.0871	1.81376	76.488	23.2999	2.27805e+06	459.964	373.171	57.027	42.6301
72.4	7821.82	1963.91	0.0463558	76.0125	23.9869	18.7153	55.0872	1.81381	76.4894	23.2985	2.27812e+06	459.964	373.18	57.0274	42.6296
72.5	7826.17	1964.74	0.0463604	76.0163	23.983	18.7179	55.0872	1.81386	76.4908	23.2971	2.27818e+06	459.964	373.188	57.0279	42.6291
72.6	7830.5	1965.56	0.0463651	76.0201	23.9793	18.7205	55.0873	1.81391	76.4922	23.2957	2.27824e+06	459.964	373.196	57.0284	42.6286
72.7	7834.79	1966.38	0.0463696	76.0238	23.9755	18.7231	55.0874	1.81395	76.4935	23.2944	2.2783e+06	459.964	373.203	57.0288	42.6282
72.8	7839.06	1967.19	0.0463742	76.0276	23.9718	18.7257	55.0874	1.814	76.4949	23.293	2.27836e+06	459.964	373.211	57.0293	42.6277
72.9	7843.3	1968	0.0463786	76.0313	23.9681	18.7282	55.0875	1.81404	76.4962	23.2917	2.27843e+06	459.964	373.219	57.0298	42.6273
73	7847.52	1968.8	0.0463831	76.035	23.9644	18.7308	55.0876	1.81409	76.4976	23.2904	2.27849e+06	459.964	373.227	57.0302	42.6268
73.1	7851.7	1969.59	0.0463875	76.0386	23.9607	18.7333	55.0876	1.81413	76.4989	23.2891	2.27854e+06	459.964	373.234	57.0307	42.6263
73.2	7855.86	1970.38	0.0463919	76.0422	23.9571	18.7357	55.0877	1.81417	76.5002	23.2878	2.2786e+06	459.964	373.242	57.0311	42.6259
73.3	7859.99	1971.17	0.0463962	76.0458	23.9535	18.7382	55.0878	1.81422	76.5015	23.2865	2.27866e+06	459.964	373.249	57.0315	42.6255
73.4	7864.1	1971.95	0.0464006	76.0494	23.9499	18.7406	55.0878	1.81426	76.5028	23.2852	2.27872e+06	459.964	373.257	57.032	42.625
73.5	7868.18	1972.72	0.0464048	76.053	23.9464	18.7431	55.0879	1.8143	76.5041	23.2839	2.27878e+06	459.964	373.264	57.0324	42.6246
73.6	7872.23	1973.5	0.0464091	76.0565	23.9428	18.7455	55.0879	1.81434	76.5054	23.2827	2.27884e+06	459.964	373.271	57.0328	42.6242
73.7	7876.26	1974.26	0.0464133	76.06	23.9393	18.7478	55.088	1.81439	76.5066	23.2815	2.27889e+06	459.964	373.279	57.0333	42.6237
73.8	7880.26	1975.02	0.0464175	76.0635	23.9359	18.7502	55.0881	1.81443	76.5079	23.2802	2.27895e+06	459.964	373.286	57.0337	42.6233
73.9	7884.23	1975.77	0.0464216	76.0669	23.9324	18.7525	55.0881	1.81447	76.5091	23.279	2.279e+06	459.964	373.293	57.0341	42.6229
74	7888.18	1976.52	0.0464257	76.0704	23.929	18.7548	55.0882	1.81451	76.5103	23.2778	2.27906e+06	459.964	373.3	57.0345	42.6225
74.1	7892.11	1977.27	0.0464298	76.0738	23.9256	18.7571	55.0882	1.81455	76.5115	23.2766	2.27911e+06	459.964	373.307	57.0349	42.6221
74.2	7896	1978.01	0.0464338	76.0772	23.9222	18.7594	55.0883	1.81458	76.5127	23.2754	2.27917e+06	459.964	373.314	57.0353	42.6216
74.3	7899.88	1978.74	0.0464378	76.0805	23.9188	18.7617	55.0883	1.81462	76.5139	23.2742	2.27922e+06	459.964	373.321	57.0357	42.6212
74.4	7903.72	1979.47	0.0464418	76.0838	23.9155	18.7639	55.0884	1.81466	76.5151	23.2731	2.27928e+06	459.964	373.327	57.0361	42.6208
74.5	7907.54	1980.2	0.0464457	76.0872	23.9122	18.7661	55.0885	1.8147	76.5163	23.2719	2.27933e+06	459.964	373.334	57.0365	42.6204
74.6	7911.34	1980.92	0.0464496	76.0904	23.9089	18.7683	55.0885	1.81474	76.5174	23.2708	2.27938e+06	459.964	373.341	57.0369	42.62
74.7	7915.11	1981.64	0.0464535	76.0937	23.9056	18.7705	55.0886	1.81477	76.5186	23.2696	2.27943e+06	459.964	373.347	57.0373	42.6196
74.8	7918.86	1982.35	0.0464573	76.097	23.9024	18.7727	55.0886	1.81481	76.5197	23.2685	2.27948e+06	459.964	373.354	57.0377	42.6193
74.9	7922.59	1983.05	0.0464611	76.1002	23.8992	18.7748	55.0887	1.81485	76.5208	23.2674	2.27954e+06	459.964	373.36	57.0381	42.6189
75	7926.29	1983.75	0.0464649	76.1034	23.896	18.7769	55.0887	1.81488	76.522	23.2663	2.27959e+06	459.964	373.367	57.0385	42.6185
75.1	7929.96	1984.45	0.0464686	76.1065	23.8928	18.779	55.0888	1.81492	76.5231	23.2652	2.27964e+06	459.964	373.373	57.0388	42.6181
75.2	7933.61	1985.14	0.0464724	76.1097	23.8896	18.7811	55.0888	1.81495	76.5242	23.2641	2.27969e+06	459.964	373.379	57.0392	42.6177
75.3	7937.24	1985.83	0.0464761	76.1128	23.8865	18.7832	55.0889	1.81499	76.5253	23.263	2.27973e+06	459.964	373.386	57.0396	42.6174
75.4	7940.84	1986.51	0.0464797	76.1159	23.8834	18.7853	55.0889	1.81502	76.5263	23.262	2.27978e+06	459.964	373.392	57.04	42.617
75.5	7944.42	1987.19	0.0464833	76.119	23.8803	18.7873	55.089	1.81505	76.5274	23.2609	2.27983e+06	459.964	373.398	57.0403	42.6166
75.6	7947.98	1987.86	0.0464869	76.1221	23.8773	18.7893	55.089	1.81509	76.5285	23.2598	2.27988e+06	459.964	373.404	57.0407	42.6163
75.7	7951.51	1988.53	0.0464905	76.1251	23.8742	18.7913	55.0891	1.81512	76.5295	23.2588	2.27993e+06	459.964	373.41	57.041	42.6159
75.8	7955.02	1989.2	0.046494	76.1282	23.8712	18.7933	55.0891	1.81515	76.5306	23.2578	2.27998e+06	459.964	373.416	57.0414	42.6156
75.9	7958.51	1989.86	0.0464975	76.1312	23.8682	18.7953	55.0892	1.81519	76.5316	23.2568	2.28002e+06	459.964	373.422	57.0417	42.6152
76	7961.97	1990.51	0.046501	76.1341	23.8652	18.7972	55.0892	1.81522	76.5326	23.2557	2.28007e+06	459.964	373.428	57.0421	42.6149
76.1	7965.42	1991.17	0.0465045	76.1371	23.8623	18.7991	55.0893	1.81525	76.5336	23.2547	2.28011e+06	459.964	373.434	57.0424	42.6145
76.2	7968.83	1991.81	0.0465079	76.14	23.8593	18.8011	55.0893	1.81528	76.5346	23.2537	2.28016e+06	459.964	373.439	57.0428	42.6142
76.3	7972.23	1992.46	0.0465113	76.1429	23.8564	18.803	55.0894	1.81531	76.5356	23.2528	2.28021e+06	459.964	373.445	57.0431	42.6138
76.4	7975.61	1993.09	0.0465147	76.1458	23.8535	18.8048	55.0894	1.81534	76.5366	23.2518	2.28025e+06	459.964	373.451	57.0434	42.6135
76.5	7978.96	1993.73	0.046518	76.1487	23.8506	18.8067	55.0895	1.81537	76.5376	23.2508	2.28029e+06	459.964	373.456	57.0438	42.6132
76.6	7982.29	1994.36	0.0465213	76.1516	23.8478	18.8086	55.0895	1.8154	76.5386	23.2499	2.28034e+06	459.964	373.462	57.0441	42.6128
76.7	7985.6	1994.98	0.0465246	76.1544	23.8449	18.8104	55.0896	1.81543	76.5395	23.2489	2.28038e+06	459.964	373.467	57.0444	42.6125
76.8	7988.88	1995.61	0.0465278	76.1572	23.8421	18.8122	55.0896	1.81546	76.5405	23.248	2.28043e+06	459.964	373.473	57.0448	42.6122
76.9	7992.15	1996.22	0.0465311	76.16	23.8393	18.814	55.0896	1.81549	76.5414	23.247	2.28047e+06	459.964	373.478	57.0451	42.6118
77	7995.39	1996.84	0.0465343	76.1628	23.8365	18.8158	55.0897	1.81552	76.5424	23.2461	2.28051e+06	459.964	373.484	57.0454	42.6115
77.1	7998.61	1997.44	0.0465375	76.1656	23.8338	18.8176	55.0897	1.81555	76.5433	23.2452	2.28055e+06	459.964	373.489	57.0457	42.6112
77.2	8001.81	1998.05	0.0465406	76.1683	23.8311	18.8193	55.0898	1.81558	76.5442	23.2443	2.2806e+06	459.964	373.494	57.046	42.6109
77.3	8004.99	1998.65	0.0465437	76.171	23.8283	18.8211	55.0898	1.8156	76.5452	23.2434	2.28064e+06	459.964	373.499	57.0463	42.6106
77.4	8008.15	1999.25	0.0465468	76.1737	23.8256	18.8228	55.0899	1.81563	76.5461	23.2425	2.28068e+06	459.964	373.505	57.0466	42.6103
77.5	8011.29	1999.84	0.0465499	76.1764	23.823	18.8245	55.0899	1.81566	76.547	23.2416	2.28072e+06	459.964	373.51	57.047	42.61
77.6	8014.4	2000.43	0.046553	76.1791	23.8203	18.8262	55.09	1.81568	76.5478	23.2407	2.28076e+06	459.964	373.515	57.0473	42.6097
77.7	8017.5	2001.01	0.046556	76.1817	23.8176	18.8279	55.09	1.81571	76.5487	23.2398	2.2808e+06	459.964	373.52	57.0476	42.6094
77.8	8020.58	2001.59	0.046559	76.1843	23.815	18.8296	55.09	1.81574	76.5496	23.239	2.28084e+06	459.964	373.525	57.0479	42.6091
77.9	8023.63	2002.17	0.046562	76.1869	23.8124	18.8312	55.0901	1.81576	76.5505	23.2381	2.28088e+06	459.964	373.53	57.0481	42.6088
78	8026.67	2002.74	0.0465649	76.1895	23.8098	18.8328	55.0901	1.81579	76.5513	23.2373	2.28092e+06	459.964	373.535	57.0484	42.6085
78.1	8029.68	2003.31	0.0465679	76.1921	23.8073	18.8345	55.0902	1.81581	76.5522	23.2364	2.28096e+06	459.964	373.54	57.0487	42.6082
78.2	8032.68	2003.88	0.0465708	76.1946	23.8047	18.8361	55.0902	1.81584	76.553	23.2356	2.28099e+06	459.964	373.544	57.049	42.6079
78.3	8035.65	2004.44	0.0465737	76.1972	23.8022	18.8377	55.0902	1.81586	76.5539	23.2348	2.28103e+06	459.964	373.549	57.0493	42.6076
78.4	8038.61	2005	0.0465765	76.1997	23.7997	18.8393	55.0903	1.81589	76.5547	23.234	2.28107e+06	459.964	373.554	57.0496	42.6073
78.5	8041.54	2005.55	0.0465793	76.2022	23.7972	18.8408	55.0903	1.81591	76.5555	23.2331	2.28111e+06	459.964	373.559	57.0499	42.607
78.6	8044.46	2006.1	0.0465822	76.2047	23.7947	18.8424	55.0904	1.81594	76.5563	23.2323	2.28114e+06	459.964	373.563	57.0501	42.6068
78.7	8047.35	2006.65	0.0465849	76.2071	23.7922	18.8439	55.0904	1.81596	76.5571	23.2315	2.28118e+06	459.964	373.568	57.0504	42.6065
78.8	8050.23	2007.19	0.0465877	76.2096	23.7898	18.8455	55.0904	1.81599	76.5579	23.2307	2.28122e+06	459.964	373.572	57.0507	42.6062
78.9	8053.09	2007.73	0.0465905	76.212	23.7873	18.847	55.0905	1.81601	76.5587	23.23	2.28125e+06	459.964	373.577	57.051	42.6059
79	8055.93	2008.27	0.0465932	76.2144	23.7849	18.8485	55.0905	1.81603	76.5595	23.2292	2.28129e+06	459.964	373.581	57.0512	42.6057
79.1	8058.75	2008.8	0.0465959	76.2168	23.7825	18.85	55.0905	1.81605	76.5603	23.2284	2.28133e+06	459.964	373.586	57.0515	42.6054
79.2	8061.55	2009.33	0.0465986	76.2192	23.7802	18.8515	55.0906	1.81608	76.5611	23.2277	2.28136e+06	459.964	373.59	57.0517	42.6051
79.3	8064.34	2009.85	0.0466012	76.2216	23.7778	18.8529	55.0906	1.8161	76.5618	23.2269	2.2814e+06	459.964	373.594	57.052	42.6049
79.4	8067.1	2010.37	0.0466038	76.2239	23.7754	18.8544	55.0906	1.81612	76.5626	23.2262	2.28143e+06	459.964	373.599	57.0523	42.6046
79.5	8069.85	2010.89	0.0466065	76.2262	23.7731	18.8558	55.0907	1.81614	76.5633	23.2254	2.28146e+06	459.964	373.603	57.0525	42.6044
79.6	8072.57	2011.4	0.0466091	76.2285	23.7708	18.8572	55.0907	1.81617	76.5641	23.2247	2.2815e+06	459.964	373.607	57.0528	42.6041
79.7	8075.28	2011.91	0.0466116	76.2308	23.7685	18.8587	55.0908	1.81619	76.5648	23.2239	2.28153e+06	459.964	373.612	57.053	42.6038
79.8	8077.98	2012.42	0.0466142	76.2331	23.7662	18.8601	55.0908	1.81621	76.5656	23.2232	2.28157e+06	459.964	373.616	57.0533	42.6036
79.9	8080.65	2012.93	0.0466167	76.2354	23.764	18.8615	55.0908	1.81623	76.5663	23.2225	2.2816e+06	459.964	373.62	57.0535	42.6033
80	8083.3	2013.43	0.0466192	76.2376	23.7617	18.8628	55.0909	1.81625	76.567	23.2218	2.28163e+06	459.964	373.624	57.0538	42.6031
80.1	8085.94	2013.92	0.0466217	76.2399	23.7595	18.8642	55.0909	1.81627	76.5677	23.2211	2.28166e+06	459.964	373.628	57.054	42.6029
80.2	8088.56	2014.42	0.0466242	76.2421	23.7573	18.8656	55.0909	1.81629	76.5684	23.2204	2.2817e+06	459.964	373.632	57.0543	42.6026
80.3	8091.17	2014.91	0.0466266	76.2443	23.7551	18.8669	55.091	1.81631	76.5691	23.2197	2.28173e+06	459.964	373.636	57.0545	42.6024
80.4	8093.75	2015.39	0.0466291	76.2465	23.7529	18.8682	55.091	1.81633	76.5698	23.219	2.28176e+06	459.964	373.64	57.0547	42.6021
80.5	8096.32	2015.88	0.0466315	76.2486	23.7507	18.8696	55.091	1.81635	76.5705	23.2183	2.28179e+06	459.964	373.644	57.055	42.6019
80.6	8098.87	2016.36	0.0466339	76.2508	23.7485	18.8709	55.0911	1.81637	76.5712	23.2177	2.28182e+06	459.964	373.648	57.0552	42.6017
80.7	8101.4	2016.83	0.0466362	76.2529	23.7464	18.8722	55.0911	1.81639	76.5719	23.217	2.28185e+06	459.964	373.652	57.0554	42.6014
80.8	8103.92	2017.31	0.0466386	76.2551	23.7443	18.8735	55.0911	1.81641	76.5725	23.2163	2.28188e+06	459.964	373.655	57.0557	42.6012
80.9	8106.42	2017.78	0.0466409	76.2572	23.7422	18.8747	55.0911	1.81643	76.5732	23.2157	2.28191e+06	459.964	373.659	57.0559	42.601
81	8108.9	2018.24	0.0466432	76.2593	23.7401	18.876	55.0912	1.81645	76.5739	23.215	2.28194e+06	459.964	373.663	57.0561	42.6007
81.1	8111.37	2018.71	0.0466455	76.2614	23.738	18.8773	55.0912	1.81646	76.5745	23.2144	2.28197e+06	459.964	373.667	57.0563	42.6005
81.2	8113.82	2019.17	0.0466478	76.2634	23.7359	18.8785	55.0912	1.81648	76.5752	23.2137	2.282e+06	459.964	373.67	57.0566	42.6003
81.3	8116.25	2019.63	0.04665	76.2655	23.7339	18.8797	55.0913	1.8165	76.5758	23.2131	2.28203e+06	459.964	373.674	57.0568	42.6001
81.4	8118.67	2020.08	0.0466523	76.2675	23.7318	18.881	55.0913	1.81652	76.5765	23.2125	2.28206e+06	459.964	373.678	57.057	42.5999
81.5	8121.07	2020.53	0.0466545	76.2695	23.7298	18.8822	55.0913	1.81654	76.5771	23.2118	2.28209e+06	459.964	373.681	57.0572	42.5996
81.6	8123.45	2020.98	0.0466567	76.2715	23.7278	18.8834	55.0914	1.81655	76.5777	23.2112	2.28212e+06	459.964	373.685	57.0574	42.5994
81.7	8125.82	2021.43	0.0466589	76.2735	23.7258	18.8846	55.0914	1.81657	76.5783	23.2106	2.28215e+06	459.964	373.688	57.0576	42.5992
81.8	8128.18	2021.87	0.0466611	76.2755	23.7238	18.8857	55.0914	1.81659	76.579	23.21	2.28218e+06	459.964	373.692	57.0578	42.599
81.9	8130.51	2022.31	0.0466632	76.2775	23.7219	18.8869	55.0914	1.81661	76.5796	23.2094	2.2822e+06	459.964	373.695	57.058	42.5988
82	8132.83	2022.74	0.0466654	76.2794	23.7199	18.8881	55.0915	1.81662	76.5802	23.2088	2.28223e+06	459.964	373.699	57.0583	42.5986
82.1	8135.14	2023.18	0.0466675	76.2814	23.718	18.8892	55.0915	1.81664	76.5808	23.2082	2.28226e+06	459.964	373.702	57.0585	42.5984
82.2	8137.43	2023.61	0.0466696	76.2833	23.716	18.8904	55.0915	1.81666	76.5814	23.2076	2.28229e+06	459.964	373.705	57.0587	42.5982
82.3	8139.7	2024.04	0.0466717	76.2852	23.7141	18.8915	55.0916	1.81667	76.5819	23.207	2.28231e+06	459.964	373.709	57.0589	42.598
82.4	8141.96	2024.46	0.0466737	76.2871	23.7122	18.8926	55.0916	1.81669	76.5825	23.2065	2.28234e+06	459.964	373.712	57.0591	42.5978
82.5	8144.21	2024.88	0.0466758	76.289	23.7103	18.8937	55.0916	1.8167	76.5831	23.2059	2.28237e+06	459.964	373.715	57.0593	42.5976
82.6	8146.44	2025.3	0.0466778	76.2909	23.7085	18.8948	55.0916	1.81672	76.5837	23.2053	2.28239e+06	459.964	373.718	57.0595	42.5974
82.7	8148.65	2025.72	0.0466798	76.2927	23.7066	18.8959	55.0917	1.81674	76.5843	23.2048	2.28242e+06	459.964	373.722	57.0596	42.5972
82.8	8150.85	2026.13	0.0466818	76.2946	23.7048	18.897	55.0917	1.81675	76.5848	23.2042	2.28244e+06	459.964	373.725	57.0598	42.597
82.9	8153.03	2026.54	0.0466838	76.2964	23.7029	18.8981	55.0917	1.81677	76.5854	23.2037	2.28247e+06	459.964	373.728	57.06	42.5968
83	8155.2	2026.95	0.0466858	76.2982	23.7011	18.8992	55.0917	1.81678	76.5859	23.2031	2.28249e+06	459.964	373.731	57.0602	42.5966
83.1	8157.36	2027.35	0.0466877	76.3	23.6993	18.9002	55.0918	1.8168	76.5865	23.2026	2.28252e+06	459.964	373.734	57.0604	42.5964
83.2	8159.5	2027.75	0.0466897	76.3018	23.6975	18.9013	55.0918	1.81681	76.587	23.202	2.28254e+06	459.964	373.737	57.0606	42.5962
83.3	8161.62	2028.15	0.0466916	76.3036	23.6957	18.9023	55.0918	1.81683	76.5876	23.2015	2.28257e+06	459.964	373.74	57.0608	42.5961
83.4	8163.73	2028.55	0.0466935	76.3054	23.694	18.9033	55.0918	1.81684	76.5881	23.201	2.28259e+06	459.964	373.743	57.061	42.5959
83.5	8165.83	2028.94	0.0466954	76.3072	23.6922	18.9043	55.0919	1.81685	76.5886	23.2005	2.28262e+06	459.964	373.746	57.0611	42.5957
83.6	8167.91	2029.33	0.0466973	76.3089	23.6905	18.9054	55.0919	1.81687	76.5892	23.1999	2.28264e+06	459.964	373.749	57.0613	42.5955
83.7	8169.98	2029.72	0.0466991	76.3106	23.6887	18.9064	55.0919	1.81688	76.5897	23.1994	2.28267e+06	459.964	373.752	57.0615	42.5953
83.8	8172.03	2030.11	0.046701	76.3124	23.687	18.9074	55.0919	1.8169	76.5902	23.1989	2.28269e+06	459.964	373.755	57.0617	42.5952
83.9	8174.07	2030.49	0.0467028	76.3141	23.6853	18.9083	55.092	1.81691	76.5907	23.1984	2.28271e+06	459.964	373.758	57.0618	42.595
84	8176.1	2030.87	0.0467046	76.3158	23.6836	18.9093	55.092	1.81692	76.5912	23.1979	2.28274e+06	459.964	373.761	57.062	42.5948
84.1	8178.11	2031.25	0.0467064	76.3174	23.6819	18.9103	55.092	1.81694	76.5917	23.1974	2.28276e+06	459.964	373.764	57.0622	42.5946
84.2	8180.11	2031.62	0.0467082	76.3191	23.6802	18.9112	55.092	1.81695	76.5922	23.1969	2.28278e+06	459.964	373.766	57.0624	42.5945
84.3	8182.1	2031.99	0.04671	76.3208	23.6786	18.9122	55.0921	1.81696	76.5927	23.1964	2.28281e+06	459.964	373.769	57.0625	42.5943
84.4	8184.07	2032.36	0.0467117	76.3224	23.6769	18.9131	55.0921	1.81698	76.5932	23.1959	2.28283e+06	459.964	373.772	57.0627	42.5941
84.5	8186.03	2032.73	0.0467135	76.3241	23.6753	18.9141	55.0921	1.81699	76.5937	23.1955	2.28285e+06	459.964	373.775	57.0629	42.594
84.6	8187.97	2033.09	0.0467152	76.3257	23.6737	18.915	55.0921	1.817	76.5942	23.195	2.28287e+06	459.964	373.777	57.063	42.5938
84.7	8189.91	2033.46	0.0467169	76.3273	23.672	18.9159	55.0922	1.81702	76.5946	23.1945	2.28289e+06	459.964	373.78	57.0632	42.5936
84.8	8191.83	2033.82	0.0467186	76.3289	23.6704	18.9168	55.0922	1.81703	76.5951	23.1941	2.28292e+06	459.964	373.783	57.0634	42.5935
84.9	8193.73	2034.17	0.0467203	76.3305	23.6689	18.9177	55.0922	1.81704	76.5956	23.1936	2.28294e+06	459.964	373.785	57.0635	42.5933
85	8195.62	2034.53	0.046722	76.3321	23.6673	18.9186	55.0922	1.81705	76.5961	23.1931	2.28296e+06	459.964	373.788	57.0637	42.5931
85.1	8197.5	2034.88	0.0467237	76.3337	23.6657	18.9195	55.0922	1.81707	76.5965	23.1927	2.28298e+06	459.964	373.791	57.0638	42.593
85.2	8199.37	2035.23	0.0467253	76.3352	23.6641	18.9204	55.0923	1.81708	76.597	23.1922	2.283e+06	459.964	373.793	57.064	42.5928
85.3	8201.23	2035.58	0.0467269	76.3368	23.6626	18.9213	55.0923	1.81709	76.5974	23.1918	2.28302e+06	459.964	373.796	57.0641	42.5927
85.4	8203.07	2035.92	0.0467286	76.3383	23.6611	18.9221	55.0923	1.8171	76.5979	23.1913	2.28304e+06	459.964	373.798	57.0643	42.5925
85.5	8204.9	2036.27	0.0467302	76.3398	23.6595	18.923	55.0923	1.81711	76.5983	23.1909	2.28306e+06	459.964	373.801	57.0644	42.5924
85.6	8206.72	2036.61	0.0467318	76.3413	23.658	18.9239	55.0923	1.81712	76.5988	23.1905	2.28308e+06	459.964	373.803	57.0646	42.5922
85.7	8208.52	2036.94	0.0467334	76.3429	23.6565	18.9247	55.0924	1.81714	76.5992	23.19	2.2831e+06	459.964	373.806	57.0647	42.5921
85.8	8210.31	2037.28	0.0467349	76.3444	23.655	18.9255	55.0924	1.81715	76.5996	23.1896	2.28312e+06	459.964	373.808	57.0649	42.5919
85.9	8212.09	2037.61	0.0467365	76.3458	23.6535	18.9264	55.0924	1.81716	76.6001	23.1892	2.28314e+06	459.964	373.81	57.065	42.5918
86	8213.86	2037.95	0.046738	76.3473	23.6521	18.9272	55.0924	1.81717	76.6005	23.1888	2.28316e+06	459.964	373.813	57.0652	42.5916
86.1	8215.62	2038.27	0.0467396	76.3488	23.6506	18.928	55.0924	1.81718	76.6009	23.1883	2.28318e+06	459.964	373.815	57.0653	42.5915
86.2	8217.36	2038.6	0.0467411	76.3502	23.6491	18.9288	55.0925	1.81719	76.6013	23.1879	2.2832e+06	459.964	373.818	57.0655	42.5913
86.3	8219.09	2038.92	0.0467426	76.3517	23.6477	18.9296	55.0925	1.8172	76.6017	23.1875	2.28322e+06	459.964	373.82	57.0656	42.5912
86.4	8220.81	2039.25	0.0467441	76.3531	23.6463	18.9304	55.0925	1.81721	76.6022	23.1871	2.28324e+06	459.964	373.822	57.0658	42.5911
86.5	8222.52	2039.57	0.0467456	76.3545	23.6448	18.9312	55.0925	1.81722	76.6026	23.1867	2.28326e+06	459.964	373.824	57.0659	42.5909
86.6	8224.22	2039.88	0.0467471	76.3559	23.6434	18.932	55.0925	1.81723	76.603	23.1863	2.28328e+06	459.964	373.827	57.066	42.5908
86.7	8225.9	2040.2	0.0467485	76.3573	23.642	18.9327	55.0926	1.81724	76.6034	23.1859	2.28329e+06	459.964	373.829	57.0662	42.5906
86.8	8227.57	2040.51	0.04675	76.3587	23.6406	18.9335	55.0926	1.81725	76.6038	23.1855	2.28331e+06	459.964	373.831	57.0663	42.5905
86.9	8229.24	2040.82	0.0467514	76.3601	23.6392	18.9343	55.0926	1.81726	76.6042	23.1851	2.28333e+06	459.964	373.833	57.0664	42.5904
87	8230.89	2041.13	0.0467528	76.3615	23.6379	18.935	55.0926	1.81727	76.6046	23.1848	2.28335e+06	459.964	373.836	57.0666	42.5902
87.1	8232.53	2041.44	0.0467543	76.3629	23.6365	18.9358	55.0926	1.81728	76.6049	23.1844	2.28337e+06	459.964	373.838	57.0667	42.5901
87.2	8234.15	2041.74	0.0467557	76.3642	23.6351	18.9365	55.0927	1.81729	76.6053	23.184	2.28338e+06	459.964	373.84	57.0668	42.59
87.3	8235.77	2042.05	0.0467571	76.3656	23.6338	18.9373	55.0927	1.8173	76.6057	23.1836	2.2834e+06	459.964	373.842	57.067	42.5898
87.4	8237.38	2042.35	0.0467584	76.3669	23.6325	18.938	55.0927	1.81731	76.6061	23.1832	2.28342e+06	459.964	373.844	57.0671	42.5897
87.5	8238.97	2042.64	0.0467598	76.3682	23.6311	18.9387	55.0927	1.81732	76.6065	23.1829	2.28344e+06	459.964	373.846	57.0672	42.5896
87.6	8240.56	2042.94	0.0467612	76.3695	23.6298	18.9394	55.0927	1.81733	76.6068	23.1825	2.28345e+06	459.964	373.848	57.0673	42.5894
87.7	8242.13	2043.24	0.0467625	76.3708	23.6285	18.9401	55.0927	1.81734	76.6072	23.1821	2.28347e+06	459.964	373.85	57.0675	42.5893
87.8	8243.69	2043.53	0.0467639	76.3721	23.6272	18.9408	55.0928	1.81735	76.6076	23.1818	2.28349e+06	459.964	373.852	57.0676	42.5892
87.9	8245.24	2043.82	0.0467652	76.3734	23.6259	18.9415	55.0928	1.81736	76.6079	23.1814	2.2835e+06	459.964	373.854	57.0677	42.5891
88	8246.78	2044.11	0.0467665	76.3747	23.6247	18.9422	55.0928	1.81737	76.6083	23.1811	2.28352e+06	459.964	373.856	57.0678	42.589
88.1	8248.31	2044.39	0.0467678	76.376	23.6234	18.9429	55.0928	1.81738	76.6086	23.1807	2.28354e+06	459.964	373.858	57.068	42.5888
88.2	8249.83	2044.68	0.0467691	76.3772	23.6221	18.9436	55.0928	1.81739	76.609	23.1804	2.28355e+06	459.964	373.86	57.0681	42.5887
88.3	8251.34	2044.96	0.0467704	76.3785	23.6209	18.9443	55.0928	1.8174	76.6093	23.18	2.28357e+06	459.964	373.862	57.0682	42.5886
88.4	8252.84	2045.24	0.0467717	76.3797	23.6196	18.9449	55.0929	1.8174	76.6097	23.1797	2.28358e+06	459.964	373.864	57.0683	42.5885
88.5	8254.33	2045.52	0.046773	76.381	23.6184	18.9456	55.0929	1.81741	76.61	23.1794	2.2836e+06	459.964	373.866	57.0684	42.5884
88.6	8255.81	2045.79	0.0467742	76.3822	23.6172	18.9463	55.0929	1.81742	76.6104	23.179	2.28361e+06	459.964	373.868	57.0686	42.5882
88.7	8257.28	2046.07	0.0467755	76.3834	23.6159	18.9469	55.0929	1.81743	76.6107	23.1787	2.28363e+06	459.964	373.87	57.0687	42.5881
88.8	8258.74	2046.34	0.0467767	76.3846	23.6147	18.9475	55.0929	1.81744	76.611	23.1784	2.28365e+06	459.964	373.872	57.0688	42.588
88.9	8260.18	2046.61	0.0467779	76.3858	23.6135	18.9482	55.0929	1.81745	76.6114	23.178	2.28366e+06	459.964	373.873	57.0689	42.5879
89	8261.62	2046.88	0.0467791	76.387	23.6123	18.9488	55.093	1.81745	76.6117	23.1777	2.28368e+06	459.964	373.875	57.069	42.5878
89.1	8263.05	2047.15	0.0467804	76.3882	23.6111	18.9495	55.093	1.81746	76.612	23.1774	2.28369e+06	459.964	373.877	57.0691	42.5877
89.2	8264.47	2047.41	0.0467816	76.3894	23.61	18.9501	55.093	1.81747	76.6123	23.1771	2.28371e+06	459.964	373.879	57.0692	42.5876
89.3	8265.88	2047.67	0.0467827	76.3906	23.6088	18.9507	55.093	1.81748	76.6127	23.1768	2.28372e+06	459.964	373.881	57.0693	42.5874
89.4	8267.28	2047.94	0.0467839	76.3917	23.6076	18.9513	55.093	1.81749	76.613	23.1764	2.28373e+06	459.964	373.882	57.0695	42.5873
89.5	8268.67	2048.19	0.0467851	76.3929	23.6065	18.9519	55.093	1.81749	76.6133	23.1761	2.28375e+06	459.964	373.884	57.0696	42.5872
89.6	8270.05	2048.45	0.0467863	76.394	23.6053	18.9525	55.093	1.8175	76.6136	23.1758	2.28376e+06	459.964	373.886	57.0697	42.5871
89.7	8271.42	2048.71	0.0467874	76.3952	23.6042	18.9531	55.0931	1.81751	76.6139	23.1755	2.28378e+06	459.964	373.888	57.0698	42.587
89.8	8272.78	2048.96	0.0467886	76.3963	23.6031	18.9537	55.0931	1.81752	76.6142	23.1752	2.28379e+06	459.964	373.889	57.0699	42.5869
89.9	8274.13	2049.22	0.0467897	76.3974	23.602	18.9543	55.0931	1.81752	76.6145	23.1749	2.28381e+06	459.964	373.891	57.07	42.5868
90	8275.47	2049.47	0.0467908	76.3985	23.6009	18.9549	55.0931	1.81753	76.6148	23.1746	2.28382e+06	459.964	373.893	57.0701	42.5867
90.1	8276.8	2049.71	0.0467919	76.3996	23.5997	18.9555	55.0931	1.81754	76.6151	23.1743	2.28383e+06	459.964	373.894	57.0702	42.5866
90.2	8278.13	2049.96	0.046793	76.4007	23.5987	18.956	55.0931	1.81755	76.6154	23.174	2.28385e+06	459.964	373.896	57.0703	42.5865
90.3	8279.44	2050.21	0.0467941	76.4018	23.5976	18.9566	55.0931	1.81755	76.6157	23.1738	2.28386e+06	459.964	373.898	57.0704	42.5864
90.4	8280.75	2050.45	0.0467952	76.4029	23.5965	18.9572	55.0932	1.81756	76.616	23.1735	2.28387e+06	459.964	373.899	57.0705	42.5863
90.5	8282.04	2050.69	0.0467963	76.404	23.5954	18.9577	55.0932	1.81757	76.6163	23.1732	2.28389e+06	459.964	373.901	57.0706	42.5862
90.6	8283.33	2050.93	0.0467974	76.405	23.5943	18.9583	55.0932	1.81757	76.6166	23.1729	2.2839e+06	459.964	373.902	57.0707	42.5861
90.7	8284.61	2051.17	0.0467984	76.4061	23.5933	18.9588	55.0932	1.81758	76.6169	23.1726	2.28391e+06	459.964	373.904	57.0708	42.586
90.8	8285.88	2051.41	0.0467995	76.4071	23.5922	18.9594	55.0932	1.81759	76.6172	23.1723	2.28393e+06	459.964	373.905	57.0709	42.5859
90.9	8287.14	2051.64	0.0468006	76.4082	23.5912	18.9599	55.0932	1.81759	76.6174	23.1721	2.28394e+06	459.964	373.907	57.071	42.5858
91	8288.39	2051.88	0.0468016	76.4092	23.5902	18.9604	55.0932	1.8176	76.6177	23.1718	2.28395e+06	459.964	373.908	57.0711	42.5857
91.1	8289.63	2052.11	0.0468026	76.4102	23.5891	18.961	55.0932	1.81761	76.618	23.1715	2.28396e+06	459.964	373.91	57.0712	42.5856
91.2	8290.87	2052.34	0.0468036	76.4113	23.5881	18.9615	55.0933	1.81761	76.6183	23.1713	2.28398e+06	459.964	373.911	57.0712	42.5855
91.3	8292.1	2052.57	0.0468047	76.4123	23.5871	18.962	55.0933	1.81762	76.6185	23.171	2.28399e+06	459.964	373.913	57.0713	42.5854
91.4	8293.31	2052.8	0.0468057	76.4133	23.5861	18.9625	55.0933	1.81763	76.6188	23.1707	2.284e+06	459.964	373.914	57.0714	42.5853
91.5	8294.52	2053.02	0.0468067	76.4143	23.5851	18.963	55.0933	1.81763	76.6191	23.1705	2.28401e+06	459.964	373.916	57.0715	42.5853
91.6	8295.72	2053.25	0.0468077	76.4153	23.5841	18.9635	55.0933	1.81764	76.6193	23.1702	2.28403e+06	459.964	373.917	57.0716	42.5852
91.7	8296.92	2053.47	0.0468086	76.4163	23.5831	18.964	55.0933	1.81765	76.6196	23.17	2.28404e+06	459.964	373.919	57.0717	42.5851
91.8	8298.1	2053.69	0.0468096	76.4172	23.5821	18.9645	55.0933	1.81765	76.6198	23.1697	2.28405e+06	459.964	373.92	57.0718	42.585
91.9	8299.28	2053.91	0.0468106	76.4182	23.5812	18.965	55.0933	1.81766	76.6201	23.1695	2.28406e+06	459.964	373.922	57.0719	42.5849
92	8300.45	2054.13	0.0468116	76.4192	23.5802	18.9655	55.0934	1.81766	76.6203	23.1692	2.28407e+06	459.964	373.923	57.072	42.5848
92.1	8301.61	2054.34	0.0468125	76.4201	23.5792	18.966	55.0934	1.81767	76.6206	23.169	2.28408e+06	459.964	373.924	57.072	42.5847
92.2	8302.76	2054.56	0.0468135	76.4211	23.5783	18.9665	55.0934	1.81768	76.6208	23.1687	2.2841e+06	459.964	373.926	57.0721	42.5846
92.3	8303.9	2054.77	0.0468144	76.422	23.5773	18.967	55.0934	1.81768	76.6211	23.1685	2.28411e+06	459.964	373.927	57.0722	42.5846
92.4	8305.04	2054.98	0.0468153	76.423	23.5764	18.9675	55.0934	1.81769	76.6213	23.1682	2.28412e+06	459.964	373.928	57.0723	42.5845
92.5	8306.17	2055.19	0.0468163	76.4239	23.5755	18.9679	55.0934	1.81769	76.6216	23.168	2.28413e+06	459.964	373.93	57.0724	42.5844
92.6	8307.29	2055.4	0.0468172	76.4248	23.5745	18.9684	55.0934	1.8177	76.6218	23.1678	2.28414e+06	459.964	373.931	57.0725	42.5843
92.7	8308.4	2055.61	0.0468181	76.4257	23.5736	18.9688	55.0934	1.81771	76.6221	23.1675	2.28415e+06	459.964	373.932	57.0725	42.5842
92.8	8309.5	2055.81	0.046819	76.4267	23.5727	18.9693	55.0934	1.81771	76.6223	23.1673	2.28416e+06	459.964	373.934	57.0726	42.5841
92.9	8310.6	2056.02	0.0468199	76.4276	23.5718	18.9698	55.0935	1.81772	76.6225	23.1671	2.28417e+06	459.964	373.935	57.0727	42.5841
93	8311.69	2056.22	0.0468208	76.4285	23.5709	18.9702	55.0935	1.81772	76.6228	23.1668	2.28418e+06	459.964	373.936	57.0728	42.584
93.1	8312.77	2056.42	0.0468216	76.4294	23.57	18.9707	55.0935	1.81773	76.623	23.1666	2.28419e+06	459.964	373.937	57.0729	42.5839
93.2	8313.85	2056.62	0.0468225	76.4302	23.5691	18.9711	55.0935	1.81773	76.6232	23.1664	2.2842e+06	459.964	373.939	57.0729	42.5838
93.3	8314.91	2056.82	0.0468234	76.4311	23.5682	18.9715	55.0935	1.81774	76.6234	23.1662	2.28422e+06	459.964	373.94	57.073	42.5837
93.4	8315.97	2057.02	0.0468242	76.432	23.5674	18.972	55.0935	1.81774	76.6237	23.1659	2.28423e+06	459.964	373.941	57.0731	42.5837
93.5	8317.03	2057.22	0.0468251	76.4329	23.5665	18.9724	55.0935	1.81775	76.6239	23.1657	2.28424e+06	459.964	373.942	57.0732	42.5836
93.6	8318.07	2057.41	0.046826	76.4337	23.5656	18.9728	55.0935	1.81775	76.6241	23.1655	2.28425e+06	459.964	373.944	57.0732	42.5835
93.7	8319.11	2057.6	0.0468268	76.4346	23.5648	18.9732	55.0935	1.81776	76.6243	23.1653	2.28426e+06	459.964	373.945	57.0733	42.5834
93.8	8320.14	2057.8	0.0468276	76.4354	23.5639	18.9737	55.0936	1.81776	76.6245	23.1651	2.28427e+06	459.964	373.946	57.0734	42.5834
93.9	8321.16	2057.99	0.0468285	76.4363	23.5631	18.9741	55.0936	1.81777	76.6248	23.1649	2.28428e+06	459.964	373.947	57.0735	42.5833
94	8322.18	2058.18	0.0468293	76.4371	23.5622	18.9745	55.0936	1.81777	76.625	23.1646	2.28429e+06	459.964	373.948	57.0735	42.5832
94.1	8323.19	2058.36	0.0468301	76.438	23.5614	18.9749	55.0936	1.81778	76.6252	23.1644	2.2843e+06	459.964	373.949	57.0736	42.5832
94.2	8324.19	2058.55	0.0468309	76.4388	23.5606	18.9753	55.0936	1.81778	76.6254	23.1642	2.2843e+06	459.964	373.951	57.0737	42.5831
94.3	8325.18	2058.74	0.0468317	76.4396	23.5598	18.9757	55.0936	1.81779	76.6256	23.164	2.28431e+06	459.964	373.952	57.0738	42.583
94.4	8326.17	2058.92	0.0468325	76.4404	23.559	18.9761	55.0936	1.81779	76.6258	23.1638	2.28432e+06	459.964	373.953	57.0738	42.5829
94.5	8327.15	2059.1	0.0468333	76.4412	23.5581	18.9765	55.0936	1.8178	76.626	23.1636	2.28433e+06	459.964	373.954	57.0739	42.5829
94.6	8328.13	2059.28	0.0468341	76.442	23.5573	18.9769	55.0936	1.8178	76.6262	23.1634	2.28434e+06	459.964	373.955	57.074	42.5828
94.7	8329.09	2059.46	0.0468349	76.4428	23.5565	18.9773	55.0936	1.81781	76.6264	23.1632	2.28435e+06	459.964	373.956	57.074	42.5827
94.8	8330.06	2059.64	0.0468356	76.4436	23.5558	18.9777	55.0936	1.81781	76.6266	23.163	2.28436e+06	459.964	373.957	57.0741	42.5827
94.9	8331.01	2059.82	0.0468364	76.4444	23.555	18.9781	55.0937	1.81782	76.6268	23.1628	2.28437e+06	459.964	373.958	57.0742	42.5826
95	8331.96	2060	0.0468371	76.4452	23.5542	18.9784	55.0937	1.81782	76.627	23.1626	2.28438e+06	459.964	373.959	57.0742	42.5825
95.1	8332.9	2060.17	0.0468379	76.446	23.5534	18.9788	55.0937	1.81783	76.6272	23.1625	2.28439e+06	459.964	373.96	57.0743	42.5825
95.2	8333.83	2060.35	0.0468387	76.4467	23.5526	18.9792	55.0937	1.81783	76.6274	23.1623	2.2844e+06	459.964	373.961	57.0744	42.5824
95.3	8334.76	2060.52	0.0468394	76.4475	23.5519	18.9795	55.0937	1.81783	76.6276	23.1621	2.28441e+06	459.964	373.962	57.0744	42.5823
95.4	8335.68	2060.69	0.0468401	76.4483	23.5511	18.9799	55.0937	1.81784	76.6278	23.1619	2.28441e+06	459.964	373.963	57.0745	42.5823
95.5	8336.6	2060.86	0.0468409	76.449	23.5504	18.9803	55.0937	1.81784	76.6279	23.1617	2.28442e+06	459.964	373.965	57.0746	42.5822
95.6	8337.5	2061.03	0.0468416	76.4498	23.5496	18.9806	55.0937	1.81785	76.6281	23.1615	2.28443e+06	459.964	373.966	57.0746	42.5821
95.7	8338.41	2061.2	0.0468423	76.4505	23.5489	18.981	55.0937	1.81785	76.6283	23.1613	2.28444e+06	459.964	373.967	57.0747	42.5821
95.8	8339.3	2061.36	0.046843	76.4512	23.5481	18.9813	55.0937	1.81786	76.6285	23.1612	2.28445e+06	459.964	373.967	57.0748	42.582
95.9	8340.19	2061.53	0.0468437	76.452	23.5474	18.9817	55.0937	1.81786	76.6287	23.161	2.28446e+06	459.964	373.968	57.0748	42.5819
96	8341.08	2061.69	0.0468444	76.4527	23.5467	18.982	55.0938	1.81786	76.6289	23.1608	2.28446e+06	459.964	373.969	57.0749	42.5819
96.1	8341.95	2061.86	0.0468451	76.4534	23.546	18.9824	55.0938	1.81787	76.629	23.1606	2.28447e+06	459.964	373.97	57.0749	42.5818
96.2	8342.82	2062.02	0.0468458	76.4541	23.5452	18.9827	55.0938	1.81787	76.6292	23.1605	2.28448e+06	459.964	373.971	57.075	42.5818
96.3	8343.69	2062.18	0.0468465	76.4548	23.5445	18.9831	55.0938	1.81788	76.6294	23.1603	2.28449e+06	459.964	373.972	57.0751	42.5817
96.4	8344.55	2062.34	0.0468472	76.4556	23.5438	18.9834	55.0938	1.81788	76.6296	23.1601	2.2845e+06	459.964	373.973	57.0751	42.5816
96.5	8345.4	2062.5	0.0468479	76.4563	23.5431	18.9837	55.0938	1.81788	76.6297	23.16	2.2845e+06	459.964	373.974	57.0752	42.5816
96.6	8346.25	2062.66	0.0468485	76.457	23.5424	18.9841	55.0938	1.81789	76.6299	23.1598	2.28451e+06	459.964	373.975	57.0752	42.5815
96.7	8347.09	2062.81	0.0468492	76.4576	23.5417	18.9844	55.0938	1.81789	76.6301	23.1596	2.28452e+06	459.964	373.976	57.0753	42.5815
96.8	8347.92	2062.97	0.0468499	76.4583	23.541	18.9847	55.0938	1.8179	76.6302	23.1595	2.28453e+06	459.964	373.977	57.0753	42.5814
96.9	8348.75	2063.12	0.0468505	76.459	23.5404	18.985	55.0938	1.8179	76.6304	23.1593	2.28454e+06	459.964	373.978	57.0754	42.5814
97	8349.58	2063.28	0.0468512	76.4597	23.5397	18.9854	55.0938	1.8179	76.6306	23.1591	2.28454e+06	459.964	373.979	57.0755	42.5813
97.1	8350.39	2063.43	0.0468518	76.4604	23.539	18.9857	55.0938	1.81791	76.6307	23.159	2.28455e+06	459.964	373.98	57.0755	42.5812
97.2	8351.21	2063.58	0.0468525	76.461	23.5383	18.986	55.0938	1.81791	76.6309	23.1588	2.28456e+06	459.964	373.98	57.0756	42.5812
97.3	8352.01	2063.73	0.0468531	76.4617	23.5377	18.9863	55.0939	1.81791	76.6311	23.1587	2.28457e+06	459.964	373.981	57.0756	42.5811
97.4	8352.81	2063.88	0.0468537	76.4624	23.537	18.9866	55.0939	1.81792	76.6312	23.1585	2.28457e+06	459.964	373.982	57.0757	42.5811
97.5	8353.61	2064.03	0.0468543	76.463	23.5364	18.9869	55.0939	1.81792	76.6314	23.1583	2.28458e+06	459.964	373.983	57.0757	42.581
97.6	8354.4	2064.17	0.046855	76.4637	23.5357	18.9872	55.0939	1.81792	76.6315	23.1582	2.28459e+06	459.964	373.984	57.0758	42.581
97.7	8355.18	2064.32	0.0468556	76.4643	23.5351	18.9875	55.0939	1.81793	76.6317	23.158	2.28459e+06	459.964	373.985	57.0758	42.5809
97.8	8355.96	2064.46	0.0468562	76.4649	23.5344	18.9878	55.0939	1.81793	76.6318	23.1579	2.2846e+06	459.964	373.985	57.0759	42.5809
97.9	8356.73	2064.61	0.0468568	76.4656	23.5338	18.9881	55.0939	1.81793	76.632	23.1577	2.28461e+06	459.964	373.986	57.0759	42.5808
98	8357.5	2064.75	0.0468574	76.4662	23.5332	18.9884	55.0939	1.81794	76.6321	23.1576	2.28462e+06	459.964	373.987	57.076	42.5808
98.1	8358.26	2064.89	0.046858	76.4668	23.5325	18.9887	55.0939	1.81794	76.6323	23.1574	2.28462e+06	459.964	373.988	57.076	42.5807
98.2	8359.02	2065.03	0.0468586	76.4675	23.5319	18.989	55.0939	1.81794	76.6324	23.1573	2.28463e+06	459.964	373.989	57.0761	42.5807
98.3	8359.77	2065.17	0.0468592	76.4681	23.5313	18.9893	55.0939	1.81795	76.6326	23.1572	2.28464e+06	459.964	373.99	57.0761	42.5806
98.4	8360.52	2065.31	0.0468598	76.4687	23.5307	18.9895	55.0939	1.81795	76.6327	23.157	2.28464e+06	459.964	373.99	57.0762	42.5806
98.5	8361.26	2065.45	0.0468603	76.4693	23.5301	18.9898	55.0939	1.81795	76.6329	23.1569	2.28465e+06	459.964	373.991	57.0762	42.5805
98.6	8361.99	2065.58	0.0468609	76.4699	23.5295	18.9901	55.0939	1.81796	76.633	23.1567	2.28466e+06	459.964	373.992	57.0763	42.5805
98.7	8362.73	2065.72	0.0468615	76.4705	23.5289	18.9904	55.094	1.81796	76.6332	23.1566	2.28466e+06	459.964	373.993	57.0763	42.5804
98.8	8363.45	2065.86	0.046862	76.4711	23.5283	18.9906	55.094	1.81796	76.6333	23.1564	2.28467e+06	459.964	373.993	57.0764	42.5804
98.9	8364.17	2065.99	0.0468626	76.4717	23.5277	18.9909	55.094	1.81797	76.6334	23.1563	2.28467e+06	459.964	373.994	57.0764	42.5803
99	8364.89	2066.12	0.0468632	76.4723	23.5271	18.9912	55.094	1.81797	76.6336	23.1562	2.28468e+06	459.964	373.995	57.0765	42.5803
99.1	8365.6	2066.25	0.0468637	76.4729	23.5265	18.9914	55.094	1.81797	76.6337	23.156	2.28469e+06	459.964	373.996	57.0765	42.5802
99.2	8366.3	2066.39	0.0468643	76.4734	23.5259	18.9917	55.094	1.81798	76.6338	23.1559	2.28469e+06	459.964	373.996	57.0766	42.5802
99.3	8367	2066.52	0.0468648	76.474	23.5253	18.992	55.094	1.81798	76.634	23.1558	2.2847e+06	459.964	373.997	57.0766	42.5801
99.4	8367.7	2066.64	0.0468653	76.4746	23.5248	18.9922	55.094	1.81798	76.6341	23.1556	2.28471e+06	459.964	373.998	57.0767	42.5801
99.5	8368.39	2066.77	0.0468659	76.4752	23.5242	18.9925	55.094	1.81798	76.6342	23.1555	2.28471e+06	459.964	373.998	57.0767	42.58
99.6	8369.07	2066.9	0.0468664	76.4757	23.5236	18.9927	55.094	1.81799	76.6344	23.1554	2.28472e+06	459.964	373.999	57.0768	42.58
99.7	8369.76	2067.03	0.0468669	76.4763	23.5231	18.993	55.094	1.81799	76.6345	23.1553	2.28472e+06	459.964	374	57.0768	42.5799
99.8	8370.43	2067.15	0.0468675	76.4768	23.5225	18.9932	55.094	1.81799	76.6346	23.1551	2.28473e+06	459.964	374.001	57.0768	42.5799
99.9	8371.1	2067.28	0.046868	76.4774	23.522	18.9935	55.094	1.818	76.6348	23.155	2.28474e+06	459.964	374.001	57.0769	42.5799
100	8371.77	2067.4	0.0468685	76.4779	23.5214	18.9937	55.094	1.818	76.6349	23.1549	2.28474e+06	459.964	374.002	57.0769	42.5798

## Sheet: Fig 3
Parameter	x axis	y axis	estimated parameter value		Parameters number	Parameter name
1	0.68441	4.7353	0.82497		1	Ribo tot CVB3
1	0.6893	4.4057	0.82497		2	Ribo tot DV
1	0.69419	4.0928	0.82497		3	Ribo tot HCV
1	0.69908	3.7817	0.82497		4	V0 CVB3
1	0.70397	3.4857	0.82497		5	V0 DV
1	0.70885	3.2026	0.82497		6	V0 HCV
1	0.71374	2.9327	0.82497		7	scale factor Luc CVB3
1	0.71863	2.6806	0.82497		8	scale factor Luc DV
1	0.72597	2.3154	0.82497		9	scale factor plus RNA CVB3
1	0.7333	1.9778	0.82497		10	scale factor plus RNA DV
1	0.74063	1.6684	0.82497		11	scale factor minus RNA HCV
1	0.74797	1.3915	0.82497		12	scale factor plus RNA HCV
1	0.75897	1.0184	0.82497		13	k1
1	0.76997	0.70108	0.82497		14	k3
1	0.78097	0.44979	0.82497		15	k5
1	0.79747	0.17288	0.82497		16	kPin CVB3
1	0.81397	0.030984	0.82497		17	kPin DV
1	0.82497	0	0.82497		18	kPin HCV
1	0.83597	0.029357	0.82497		19	kPout CVB3
1	0.85247	0.17058	0.82497		20	kPout DV
1	0.86897	0.43386	0.82497		21	kPout HCV
1	0.88547	0.8136	0.82497		22	kp
1	0.89647	1.1274	0.82497		23	kc
1	0.90747	1.4937	0.82497		24	ke CVB3
1	0.9148	1.7643	0.82497		25	ke DV
1	0.92213	2.059	0.82497		26	ke HCV
1	0.92947	2.3725	0.82497		27	kf CVB3
1	0.9368	2.708	0.82497		28	kf DV
1	0.94413	3.0619	0.82497		29	kf HCV
1	0.95147	3.4385	0.82497		30	kre
1	0.95635	3.7052	0.82497		31	RC max
1	0.96124	3.9742	0.82497
1	0.96613	4.2539	0.82497
1	0.97102	4.5446	0.82497
1	0.97591	4.8425	0.82497
2	-0.39147	4.8224	-0.32085
2	-0.38929	4.5301	-0.32085
2	-0.38712	4.2472	-0.32085
2	-0.38495	3.9704	-0.32085
2	-0.38277	3.7043	-0.32085
2	-0.37952	3.3245	-0.32085
2	-0.37626	2.9611	-0.32085
2	-0.373	2.6229	-0.32085
2	-0.36974	2.3029	-0.32085
2	-0.36648	2.0064	-0.32085
2	-0.36322	1.7297	-0.32085
2	-0.35996	1.472	-0.32085
2	-0.35507	1.1261	-0.32085
2	-0.35018	0.82781	-0.32085
2	-0.34285	0.46685	-0.32085
2	-0.33185	0.1174	-0.32085
2	-0.32085	0	-0.32085
2	-0.30985	0.11357	-0.32085
2	-0.29885	0.46447	-0.32085
2	-0.29152	0.82093	-0.32085
2	-0.28663	1.1149	-0.32085
2	-0.28174	1.4557	-0.32085
2	-0.27848	1.7122	-0.32085
2	-0.27522	1.9798	-0.32085
2	-0.27196	2.2624	-0.32085
2	-0.2687	2.5609	-0.32085
2	-0.26544	2.8717	-0.32085
2	-0.26218	3.1931	-0.32085
2	-0.25892	3.5289	-0.32085
2	-0.25566	3.878	-0.32085
2	-0.2524	4.2394	-0.32085
2	-0.24914	4.6179	-0.32085
3	-2.372	4.8081	-2.2718
3	-2.3687	4.5018	-2.2718
3	-2.3655	4.2077	-2.2718
3	-2.3622	3.916	-2.2718
3	-2.3589	3.6392	-2.2718
3	-2.3557	3.3733	-2.2718
3	-2.3524	3.1196	-2.2718
3	-2.3475	2.7537	-2.2718
3	-2.3426	2.4139	-2.2718
3	-2.3378	2.0938	-2.2718
3	-2.3329	1.8	-2.2718
3	-2.328	1.524	-2.2718
3	-2.3206	1.1568	-2.2718
3	-2.3133	0.83966	-2.2718
3	-2.306	0.57522	-2.2718
3	-2.295	0.26779	-2.2718
3	-2.284	0.077995	-2.2718
3	-2.2766	0.015236	-2.2718
3	-2.2718	0	-2.2718
3	-2.2669	0.006332	-2.2718
3	-2.2595	0.059774	-2.2718
3	-2.2485	0.23624	-2.2718
3	-2.2375	0.51907	-2.2718
3	-2.2302	0.74454	-2.2718
3	-2.2192	1.1203	-2.2718
3	-2.2119	1.3871	-2.2718
3	-2.2045	1.6715	-2.2718
3	-2.1972	1.975	-2.2718
3	-2.1899	2.289	-2.2718
3	-2.1825	2.6213	-2.2718
3	-2.1752	2.9755	-2.2718
3	-2.1679	3.3392	-2.2718
3	-2.1605	3.7189	-2.2718
3	-2.1556	3.983	-2.2718
3	-2.1508	4.2515	-2.2718
3	-2.1459	4.5297	-2.2718
3	-2.141	4.8109	-2.2718
4	-0.39964	4.7919	-0.00087826
4	-0.38779	4.5221	-0.00087826
4	-0.37594	4.2558	-0.00087826
4	-0.36408	3.9945	-0.00087826
4	-0.35223	3.7431	-0.00087826
4	-0.33445	3.3808	-0.00087826
4	-0.31668	3.0414	-0.00087826
4	-0.2989	2.7153	-0.00087826
4	-0.28112	2.4064	-0.00087826
4	-0.26334	2.1133	-0.00087826
4	-0.24557	1.8421	-0.00087826
4	-0.2189	1.4721	-0.00087826
4	-0.19223	1.1358	-0.00087826
4	-0.16557	0.84195	-0.00087826
4	-0.12557	0.48858	-0.00087826
4	-0.080003	0.19927	-0.00087826
4	-0.049628	0.077888	-0.00087826
4	-0.029378	0.030413	-0.00087826
4	-0.015878	0.0082449	-0.00087826
4	-0.0068783	0.001185	-0.00087826
4	-0.00087826	0	-0.00087826
4	0.0051217	0.0035328	-0.00087826
4	0.014122	0.010722	-0.00087826
4	0.027622	0.026733	-0.00087826
4	0.047872	0.078997	-0.00087826
4	0.078247	0.20074	-0.00087826
4	0.12381	0.49408	-0.00087826
4	0.15048	0.73265	-0.00087826
4	0.17714	1.016	-0.00087826
4	0.20381	1.3461	-0.00087826
4	0.23048	1.7255	-0.00087826
4	0.24825	2.0044	-0.00087826
4	0.26603	2.3062	-0.00087826
4	0.28381	2.6317	-0.00087826
4	0.30159	2.9788	-0.00087826
4	0.31936	3.3481	-0.00087826
4	0.33122	3.6035	-0.00087826
4	0.34307	3.8726	-0.00087826
4	0.35492	4.1507	-0.00087826
4	0.36677	4.4338	-0.00087826
4	0.37862	4.735	-0.00087826
5	-0.11702	4.7399	0.0079838
5	-0.11302	4.436	0.0079838
5	-0.10902	4.1441	0.0079838
5	-0.10502	3.8603	0.0079838
5	-0.10102	3.5898	0.0079838
5	-0.095016	3.2056	0.0079838
5	-0.089016	2.8377	0.0079838
5	-0.083016	2.4952	0.0079838
5	-0.077016	2.1749	0.0079838
5	-0.071016	1.8747	0.0079838
5	-0.065016	1.6002	0.0079838
5	-0.056016	1.2327	0.0079838
5	-0.047016	0.91213	0.0079838
5	-0.038016	0.63574	0.0079838
5	-0.024516	0.31873	0.0079838
5	-0.011016	0.10993	0.0079838
5	-0.0020162	0.038582	0.0079838
5	0.0039838	0.0097902	0.0079838
5	0.0079838	0	0.0079838
5	0.011984	0.004849	0.0079838
5	0.017984	0.028992	0.0079838
5	0.026984	0.10296	0.0079838
5	0.040484	0.30269	0.0079838
5	0.053984	0.60409	0.0079838
5	0.062984	0.86351	0.0079838
5	0.071984	1.1661	0.0079838
5	0.080984	1.5201	0.0079838
5	0.086984	1.7758	0.0079838
5	0.092984	2.0554	0.0079838
5	0.098984	2.3517	0.0079838
5	0.10498	2.6704	0.0079838
5	0.11098	3.0071	0.0079838
5	0.11698	3.3588	0.0079838
5	0.12298	3.7411	0.0079838
5	0.12698	4.0025	0.0079838
5	0.13098	4.2727	0.0079838
5	0.13498	4.5525	0.0079838
5	0.13898	4.8411	0.0079838
6	-0.81321	4.7474	-0.70121
6	-0.80921	4.4076	-0.70121
6	-0.80521	4.084	-0.70121
6	-0.80121	3.7674	-0.70121
6	-0.79721	3.4704	-0.70121
6	-0.79321	3.1816	-0.70121
6	-0.78921	2.9069	-0.70121
6	-0.78521	2.6449	-0.70121
6	-0.77921	2.2754	-0.70121
6	-0.77321	1.9375	-0.70121
6	-0.76721	1.6289	-0.70121
6	-0.76121	1.3387	-0.70121
6	-0.75221	0.96572	-0.70121
6	-0.74321	0.65386	-0.70121
6	-0.72971	0.29928	-0.70121
6	-0.71621	0.083939	-0.70121
6	-0.70721	0.01553	-0.70121
6	-0.70121	-0.00019552	-0.70121
6	-0.69521	0.013074	-0.70121
6	-0.68621	0.080225	-0.70121
6	-0.67271	0.29019	-0.70121
6	-0.65921	0.62459	-0.70121
6	-0.65021	0.91173	-0.70121
6	-0.64121	1.2584	-0.70121
6	-0.63521	1.5142	-0.70121
6	-0.62921	1.8042	-0.70121
6	-0.62321	2.1066	-0.70121
6	-0.61721	2.4374	-0.70121
6	-0.61121	2.7878	-0.70121
6	-0.60521	3.1609	-0.70121
6	-0.60121	3.4198	-0.70121
6	-0.59721	3.6892	-0.70121
6	-0.59321	3.9596	-0.70121
6	-0.58921	4.2349	-0.70121
6	-0.58521	4.509	-0.70121
6	-0.58121	4.7859	-0.70121
7	-1.2609	4.7859	-1.0953
7	-1.255	4.451	-1.0953
7	-1.2491	4.1302	-1.0953
7	-1.2431	3.8193	-1.0953
7	-1.2372	3.5221	-1.0953
7	-1.2313	3.2331	-1.0953
7	-1.2253	2.9617	-1.0953
7	-1.2165	2.5775	-1.0953
7	-1.2076	2.2101	-1.0953
7	-1.1987	1.8761	-1.0953
7	-1.1898	1.5699	-1.0953
7	-1.1809	1.2861	-1.0953
7	-1.172	1.0347	-1.0953
7	-1.1587	0.70265	-1.0953
7	-1.1453	0.44542	-1.0953
7	-1.1153	0.070358	-1.0953
7	-1.0953	0	-1.0953
7	-1.0753	0.069761	-1.0953
7	-1.0453	0.44253	-1.0953
7	-1.032	0.70922	-1.0953
7	-1.0187	1.0373	-1.0953
7	-1.0098	1.2915	-1.0953
7	-1.0009	1.5779	-1.0953
7	-0.99201	1.881	-1.0953
7	-0.98312	2.2202	-1.0953
7	-0.97424	2.578	-1.0953
7	-0.96831	2.8341	-1.0953
7	-0.96238	3.1027	-1.0953
7	-0.95646	3.3826	-1.0953
7	-0.95053	3.6764	-1.0953
7	-0.94461	3.9791	-1.0953
7	-0.93868	4.2933	-1.0953
7	-0.93275	4.6203	-1.0953
8	-0.48951	4.7836	-0.39173
8	-0.48556	4.4049	-0.39173
8	-0.48161	4.0421	-0.39173
8	-0.47766	3.6993	-0.39173
8	-0.47371	3.3661	-0.39173
8	-0.46976	3.0586	-0.39173
8	-0.4658	2.7514	-0.39173
8	-0.46185	2.4654	-0.39173
8	-0.4579	2.1971	-0.39173
8	-0.45395	1.9437	-0.39173
8	-0.44803	1.5897	-0.39173
8	-0.4421	1.2748	-0.39173
8	-0.43617	0.99302	-0.39173
8	-0.42729	0.63471	-0.39173
8	-0.4184	0.35919	-0.39173
8	-0.40506	0.094205	-0.39173
8	-0.39173	0	-0.39173
8	-0.3784	0.086612	-0.39173
8	-0.36506	0.36025	-0.39173
8	-0.35617	0.63957	-0.39173
8	-0.34729	0.99546	-0.39173
8	-0.34136	1.2804	-0.39173
8	-0.33543	1.6031	-0.39173
8	-0.32951	1.9581	-0.39173
8	-0.32556	2.2183	-0.39173
8	-0.32161	2.4901	-0.39173
8	-0.31766	2.7759	-0.39173
8	-0.31371	3.0801	-0.39173
8	-0.30976	3.4032	-0.39173
8	-0.3058	3.7406	-0.39173
8	-0.30185	4.0933	-0.39173
8	-0.2979	4.4613	-0.39173
8	-0.29395	4.8426	-0.39173
9	2.3521	4.7227	2.7406
9	2.3641	4.4161	2.7406
9	2.3761	4.1253	2.7406
9	2.3881	3.8457	2.7406
9	2.4001	3.5751	2.7406
9	2.4121	3.318	2.7406
9	2.4301	2.9481	2.7406
9	2.4481	2.6016	2.7406
9	2.4661	2.28	2.7406
9	2.4841	1.979	2.7406
9	2.5021	1.7004	2.7406
9	2.5201	1.4481	2.7406
9	2.5471	1.1121	2.7406
9	2.5741	0.8121	2.7406
9	2.6146	0.45901	2.7406
9	2.6551	0.20974	2.7406
9	2.6956	0.056813	2.7406
9	2.7226	0.01403	2.7406
9	2.7406	0	2.7406
9	2.7586	0.013883	2.7406
9	2.7856	0.058379	2.7406
9	2.8261	0.20715	2.7406
9	2.8666	0.42933	2.7406
9	2.9071	0.74042	2.7406
9	2.9341	0.98774	2.7406
9	2.9611	1.2695	2.7406
9	2.9881	1.586	2.7406
9	3.0151	1.9287	2.7406
9	3.0331	2.1813	2.7406
9	3.0511	2.4452	2.7406
9	3.0691	2.7209	2.7406
9	3.0871	3.0044	2.7406
9	3.1051	3.3031	2.7406
9	3.1231	3.6125	2.7406
9	3.1411	3.9433	2.7406
9	3.1591	4.2751	2.7406
9	3.1771	4.6216	2.7406
10	-0.25205	4.8234	-0.11931
10	-0.24731	4.4882	-0.11931
10	-0.24257	4.1645	-0.11931
10	-0.23783	3.8544	-0.11931
10	-0.23309	3.5566	-0.11931
10	-0.22835	3.2738	-0.11931
10	-0.22361	2.9934	-0.11931
10	-0.21887	2.7301	-0.11931
10	-0.21176	2.3564	-0.11931
10	-0.20465	2.0149	-0.11931
10	-0.19754	1.6879	-0.11931
10	-0.19042	1.4005	-0.11931
10	-0.18331	1.1338	-0.11931
10	-0.17265	0.78953	-0.11931
10	-0.16198	0.50777	-0.11931
10	-0.14598	0.19823	-0.11931
10	-0.12998	0.03393	-0.11931
10	-0.11931	0.00059756	-0.11931
10	-0.10865	0.033036	-0.11931
10	-0.092646	0.20704	-0.11931
10	-0.076646	0.53286	-0.11931
10	-0.065979	0.83038	-0.11931
10	-0.055313	1.1989	-0.11931
10	-0.048202	1.4781	-0.11931
10	-0.041091	1.7919	-0.11931
10	-0.033979	2.1341	-0.11931
10	-0.026868	2.5082	-0.11931
10	-0.022128	2.7733	-0.11931
10	-0.017387	3.0538	-0.11931
10	-0.012646	3.3438	-0.11931
10	-0.0079054	3.6562	-0.11931
10	-0.0031647	3.9809	-0.11931
10	0.0015761	4.3149	-0.11931
10	0.0063168	4.6667	-0.11931
11	2.9428	4.6919	3.1393
11	2.9561	4.3415	3.1393
11	2.9694	4.0014	3.1393
11	2.9828	3.6524	3.1393
11	2.9961	3.3101	3.1393
11	3.0094	2.955	3.1393
11	3.0183	2.7114	3.1393
11	3.0242	2.5417	3.1393
11	3.0282	2.4219	3.1393
11	3.0371	2.1046	3.1393
11	3.046	1.763	3.1393
11	3.0549	1.4526	3.1393
11	3.0637	1.1707	3.1393
11	3.0726	0.90978	3.1393
11	3.086	0.58563	3.1393
11	3.0993	0.32935	3.1393
11	3.1193	0.086091	3.1393
11	3.1393	-0.0011281	3.1393
11	3.1593	0.085938	3.1393
11	3.1793	0.34271	3.1393
11	3.1926	0.61386	3.1393
11	3.206	0.95849	3.1393
11	3.2149	1.233	3.1393
11	3.2237	1.5384	3.1393
11	3.2326	1.8833	3.1393
11	3.2415	2.261	3.1393
11	3.2474	2.5327	3.1393
11	3.2534	2.8242	3.1393
11	3.2593	3.1276	3.1393
11	3.2652	3.446	3.1393
11	3.2711	3.7775	3.1393
11	3.2771	4.1297	3.1393
11	3.283	4.498	3.1393
11	3.2889	4.8771	3.1393
12	2.8768	4.7719	3.0728
12	2.8901	4.4485	3.0728
12	2.9034	4.1247	3.0728
12	2.9168	3.801	3.0728
12	2.9256	3.5849	3.0728
12	2.9316	3.4463	3.0728
12	2.9355	3.3469	3.0728
12	2.9382	3.2852	3.0728
12	2.9399	3.2427	3.0728
12	2.9411	3.2147	3.0728
12	2.9419	3.1957	3.0728
12	2.9424	3.1844	3.0728
12	2.9483	3.6648	3.0728
12	2.9542	3.3293	3.0728
12	2.9602	3.012	3.0728
12	2.9661	2.7027	3.0728
12	2.972	2.4199	3.0728
12	2.9779	2.144	3.0728
12	2.9839	1.8861	3.0728
12	2.9928	1.532	3.0728
12	3.0016	1.2103	3.0728
12	3.0105	0.93599	3.0728
12	3.0194	0.68113	3.0728
12	3.0328	0.3811	3.0728
12	3.0528	0.0949	3.0728
12	3.0728	0.00072272	3.0728
12	3.0928	0.097888	3.0728
12	3.1128	0.39884	3.0728
12	3.1261	0.70624	3.0728
12	3.135	0.96616	3.0728
12	3.1439	1.2603	3.0728
12	3.1528	1.5937	3.0728
12	3.1616	1.9708	3.0728
12	3.1676	2.2429	3.0728
12	3.1735	2.5346	3.0728
12	3.1794	2.8463	3.0728
12	3.1853	3.171	3.0728
12	3.1913	3.5179	3.0728
12	3.1972	3.8832	3.0728
12	3.2012	4.1314	3.0728
12	3.2051	4.3937	3.0728
12	3.2091	4.6611	3.0728
13	2.9076	4.7729	3
13	2.9123	4.5121	3
13	2.917	4.2584	3
13	2.9241	3.8749	3
13	2.9313	3.4955	3
13	2.9384	3.1204	3
13	2.9455	2.7459	3
13	2.9526	2.38	3
13	2.9597	2.0135	3
13	2.9668	1.6497	3
13	2.9739	1.2926	3
13	2.981	0.93591	3
13	2.9881	0.57815	3
13	2.9953	0.23268	3
13	3	0	3
14	0.64665	4.7007	1.6191
14	0.67825	4.3909	1.6191
14	0.70986	4.0984	1.6191
14	0.74146	3.8086	1.6191
14	0.77307	3.5319	1.6191
14	0.80467	3.2685	1.6191
14	0.83628	3.0109	1.6191
14	0.88369	2.6454	1.6191
14	0.93109	2.3064	1.6191
14	0.9785	1.9882	1.6191
14	1.0259	1.6951	1.6191
14	1.0733	1.4275	1.6191
14	1.1444	1.069	1.6191
14	1.2155	0.76372	1.6191
14	1.2866	0.51269	1.6191
14	1.4081	0.20482	1.6191
14	1.4891	0.075989	1.6191
14	1.5431	0.025816	1.6191
14	1.5791	0.0072999	1.6191
14	1.6031	0.0023664	1.6191
14	1.6191	0	1.6191
14	1.6351	0.0070051	1.6191
14	1.6591	0.0086439	1.6191
14	1.6951	0.027735	1.6191
14	1.7491	0.074312	1.6191
14	1.8301	0.18682	1.6191
14	1.9516	0.45279	1.6191
14	2.0583	0.76644	1.6191
14	2.1294	1.0132	1.6191
14	2.2005	1.2852	1.6191
14	2.2716	1.5849	1.6191
14	2.3428	1.9119	1.6191
14	2.4139	2.2507	1.6191
14	2.485	2.6081	1.6191
14	2.5561	2.9733	1.6191
14	2.6272	3.3492	1.6191
14	2.6983	3.7255	1.6191
14	2.7694	4.0961	1.6191
14	2.8405	4.4628	1.6191
14	2.9116	4.7991	1.6191
15	3.1321	4.7903	3.7796
15	3.1521	4.4509	3.7796
15	3.1721	4.118	3.7796
15	3.1921	3.8126	3.7796
15	3.2121	3.5191	3.7796
15	3.2321	3.2372	3.7796
15	3.2521	2.976	3.7796
15	3.2721	2.721	3.7796
15	3.3021	2.3647	3.7796
15	3.3321	2.0437	3.7796
15	3.3621	1.7458	3.7796
15	3.3921	1.4739	3.7796
15	3.4371	1.1214	3.7796
15	3.4821	0.82393	3.7796
15	3.5496	0.47022	3.7796
15	3.6171	0.22581	3.7796
15	3.6846	0.073707	3.7796
15	3.7296	0.019173	3.7796
15	3.7596	0.0021438	3.7796
15	3.7796	-0.0010299	3.7796
15	3.7996	0.0055809	3.7796
15	3.8296	0.020097	3.7796
15	3.8746	0.067155	3.7796
15	3.9421	0.18539	3.7796
15	4.0434	0.44543	3.7796
15	4.1446	0.78913	3.7796
15	4.2121	1.0548	3.7796
15	4.2796	1.3403	3.7796
15	4.3471	1.6428	3.7796
15	4.4146	1.946	3.7796
15	4.4821	2.2619	3.7796
15	4.5496	2.574	3.7796
15	4.6171	2.8871	3.7796
15	4.6846	3.1971	3.7796
15	4.7521	3.4935	3.7796
15	4.8196	3.7824	3.7796
15	4.8871	4.0633	3.7796
15	4.9546	4.3289	3.7796
15	4.9846	4.4419	3.7796
15	4.998	4.4965	3.7796
15	4.9992	4.4937	3.7796
16	-0.32914	4.697	0.15886
16	-0.31314	4.3979	0.15886
16	-0.29714	4.1124	0.15886
16	-0.28114	3.8324	0.15886
16	-0.26514	3.5613	0.15886
16	-0.24114	3.1742	0.15886
16	-0.21714	2.8068	0.15886
16	-0.19314	2.4629	0.15886
16	-0.16914	2.1392	0.15886
16	-0.14514	1.8379	0.15886
16	-0.12114	1.5632	0.15886
16	-0.097139	1.3074	0.15886
16	-0.061139	0.96637	0.15886
16	-0.025139	0.67367	0.15886
16	0.028861	0.33629	0.15886
16	0.082861	0.11773	0.15886
16	0.11886	0.032524	0.15886
16	0.14286	0.0049746	0.15886
16	0.15886	0	0.15886
16	0.17486	0.0071778	0.15886
16	0.19886	0.035676	0.15886
16	0.23486	0.11359	0.15886
16	0.28886	0.33632	0.15886
16	0.34286	0.6597	0.15886
16	0.37886	0.93758	0.15886
16	0.41486	1.2683	0.15886
16	0.45086	1.6426	0.15886
16	0.47486	1.9186	0.15886
16	0.49886	2.2082	0.15886
16	0.52286	2.5293	0.15886
16	0.54686	2.8586	0.15886
16	0.57086	3.2107	0.15886
16	0.59486	3.5816	0.15886
16	0.61086	3.8383	0.15886
16	0.62686	4.1038	0.15886
16	0.64286	4.3766	0.15886
16	0.65886	4.6562	0.15886
17	-0.56511	4.7484	-0.34289
17	-0.558	4.4422	-0.34289
17	-0.55089	4.1419	-0.34289
17	-0.54378	3.8565	-0.34289
17	-0.53667	3.5872	-0.34289
17	-0.52956	3.3227	-0.34289
17	-0.51889	2.9413	-0.34289
17	-0.50823	2.5933	-0.34289
17	-0.49756	2.2618	-0.34289
17	-0.48689	1.9561	-0.34289
17	-0.47623	1.6723	-0.34289
17	-0.46556	1.4138	-0.34289
17	-0.44956	1.0664	-0.34289
17	-0.43356	0.76746	-0.34289
17	-0.41756	0.52417	-0.34289
17	-0.39356	0.23866	-0.34289
17	-0.36956	0.067782	-0.34289
17	-0.35356	0.010727	-0.34289
17	-0.34289	0	-0.34289
17	-0.33223	0.010537	-0.34289
17	-0.31623	0.06179	-0.34289
17	-0.29223	0.22923	-0.34289
17	-0.26823	0.49599	-0.34289
17	-0.24423	0.85871	-0.34289
17	-0.22823	1.1612	-0.34289
17	-0.21223	1.4933	-0.34289
17	-0.19623	1.8732	-0.34289
17	-0.18556	2.1508	-0.34289
17	-0.17489	2.4453	-0.34289
17	-0.16423	2.7596	-0.34289
17	-0.15356	3.0914	-0.34289
17	-0.14289	3.4406	-0.34289
17	-0.13223	3.8055	-0.34289
17	-0.12156	4.1881	-0.34289
17	-0.11445	4.4523	-0.34289
17	-0.10734	4.7251	-0.34289
18	0.34719	4.7519	0.64453
18	0.35786	4.4665	0.64453
18	0.36853	4.1949	0.64453
18	0.37919	3.9301	0.64453
18	0.38986	3.6696	0.64453
18	0.40586	3.2934	0.64453
18	0.42186	2.9332	0.64453
18	0.43786	2.5899	0.64453
18	0.45386	2.2611	0.64453
18	0.46986	1.9452	0.64453
18	0.48586	1.6517	0.64453
18	0.50186	1.3786	0.64453
18	0.51786	1.113	0.64453
18	0.53386	0.86258	0.64453
18	0.55786	0.53162	0.64453
18	0.59386	0.17369	0.64453
18	0.61786	0.043041	0.64453
18	0.63386	0.004475	0.64453
18	0.64453	0	0.64453
18	0.65519	0.012103	0.64453
18	0.67119	0.057979	0.64453
18	0.69519	0.19691	0.64453
18	0.73119	0.55458	0.64453
18	0.75519	0.89933	0.64453
18	0.77119	1.1705	0.64453
18	0.78719	1.4808	0.64453
18	0.80319	1.8189	0.64453
18	0.81919	2.1948	0.64453
18	0.82986	2.4696	0.64453
18	0.84053	2.7518	0.64453
18	0.85119	3.0523	0.64453
18	0.86186	3.367	0.64453
18	0.87253	3.6976	0.64453
18	0.88319	4.0393	0.64453
18	0.89386	4.4009	0.64453
18	0.90453	4.7767	0.64453
19	-0.80388	4.8236	-0.62521
19	-0.79914	4.5336	-0.62521
19	-0.7944	4.2581	-0.62521
19	-0.78966	3.9944	-0.62521
19	-0.78255	3.612	-0.62521
19	-0.77544	3.2505	-0.62521
19	-0.76832	2.9134	-0.62521
19	-0.76121	2.5951	-0.62521
19	-0.7541	2.3046	-0.62521
19	-0.74699	2.0326	-0.62521
19	-0.73632	1.6532	-0.62521
19	-0.72566	1.3289	-0.62521
19	-0.71499	1.0383	-0.62521
19	-0.69899	0.67919	-0.62521
19	-0.68299	0.40402	-0.62521
19	-0.65899	0.13477	-0.62521
19	-0.64299	0.039641	-0.62521
19	-0.63232	0.012127	-0.62521
19	-0.62521	0	-0.62521
19	-0.6181	0.0052987	-0.62521
19	-0.60744	0.03221	-0.62521
19	-0.59144	0.11812	-0.62521
19	-0.56744	0.31539	-0.62521
19	-0.54344	0.5916	-0.62521
19	-0.51944	0.93654	-0.62521
19	-0.50344	1.198	-0.62521
19	-0.48744	1.4707	-0.62521
19	-0.47144	1.7657	-0.62521
19	-0.45544	2.0723	-0.62521
19	-0.43944	2.3822	-0.62521
19	-0.42344	2.7032	-0.62521
19	-0.40744	3.032	-0.62521
19	-0.39144	3.3629	-0.62521
19	-0.37544	3.6976	-0.62521
19	-0.35944	4.0349	-0.62521
19	-0.34344	4.3663	-0.62521
19	-0.32744	4.6973	-0.62521
20	1.1575	4.857	1.7385
20	1.1735	4.5488	1.7385
20	1.1895	4.2504	1.7385
20	1.2055	3.9705	1.7385
20	1.2215	3.7056	1.7385
20	1.2455	3.3241	1.7385
20	1.2695	2.9665	1.7385
20	1.2935	2.6399	1.7385
20	1.3175	2.3264	1.7385
20	1.3415	2.0437	1.7385
20	1.3655	1.7791	1.7385
20	1.4015	1.4294	1.7385
20	1.4375	1.1197	1.7385
20	1.4735	0.84853	1.7385
20	1.5275	0.52181	1.7385
20	1.6085	0.18803	1.7385
20	1.6625	0.062412	1.7385
20	1.6985	0.015828	1.7385
20	1.7225	0.010318	1.7385
20	1.7385	0	1.7385
20	1.7545	0.0025739	1.7385
20	1.7785	0.020432	1.7385
20	1.8145	0.059733	1.7385
20	1.8685	0.1638	1.7385
20	1.9495	0.41691	1.7385
20	2.0305	0.75474	1.7385
20	2.0845	1.0278	1.7385
20	2.1385	1.3089	1.7385
20	2.1925	1.6125	1.7385
20	2.2465	1.9102	1.7385
20	2.3005	2.1842	1.7385
20	2.3815	2.459	1.7385
20	2.4625	2.571	1.7385
20	2.4865	2.5842	1.7385
20	2.5225	2.5927	1.7385
20	2.5465	2.6511	1.7385
20	2.5825	2.9538	1.7385
20	2.6065	3.2885	1.7385
20	2.6225	3.574	1.7385
20	2.6385	3.9128	1.7385
20	2.6492	4.1678	1.7385
20	2.6598	4.4517	1.7385
20	2.6705	4.7447	1.7385
21	-0.19803	4.8621	1.5183
21	-0.16248	4.5352	1.5183
21	-0.12692	4.236	1.5183
21	-0.091367	3.9598	1.5183
21	-0.055811	3.6988	1.5183
21	-0.002478	3.3553	1.5183
21	0.050855	3.047	1.5183
21	0.10419	2.7622	1.5183
21	0.18419	2.3979	1.5183
21	0.26419	2.0749	1.5183
21	0.34419	1.7851	1.5183
21	0.42419	1.5332	1.5183
21	0.54419	1.1985	1.5183
21	0.66419	0.91677	1.5183
21	0.78419	0.67323	1.5183
21	0.96419	0.37958	1.5183
21	1.1442	0.17624	1.5183
21	1.2809	0.072227	1.5183
21	1.372	0.029248	1.5183
21	1.4328	0.010198	1.5183
21	1.4733	0.0054635	1.5183
21	1.5003	0.00070072	1.5183
21	1.5183	-0.0011915	1.5183
21	1.5363	-0.001072	1.5183
21	1.5633	0.0069943	1.5183
21	1.6038	0.0069944	1.5183
21	1.6645	0.0316	1.5183
21	1.7556	0.067234	1.5183
21	1.8923	0.17661	1.5183
21	2.0723	0.39613	1.5183
21	2.2523	0.70198	1.5183
21	2.3723	0.95842	1.5183
21	2.4923	1.2421	1.5183
21	2.6123	1.5767	1.5183
21	2.7323	1.9469	1.5183
21	2.8123	2.2281	1.5183
21	2.8923	2.533	1.5183
21	2.9723	2.8679	1.5183
21	3.0523	3.2359	1.5183
21	3.1056	3.5027	1.5183
21	3.159	3.7836	1.5183
21	3.2123	4.0749	1.5183
21	3.2656	4.382	1.5183
21	3.319	4.6876	1.5183
22	1.6187	4.7221	2.1997
22	1.6347	4.4343	2.1997
22	1.6507	4.1557	2.1997
22	1.6667	3.8888	2.1997
22	1.6827	3.6348	2.1997
22	1.7067	3.2688	2.1997
22	1.7307	2.9254	2.1997
22	1.7547	2.6029	2.1997
22	1.7787	2.3046	2.1997
22	1.8027	2.0268	2.1997
22	1.8267	1.7675	2.1997
22	1.8627	1.4194	2.1997
22	1.8987	1.1178	2.1997
22	1.9347	0.84937	2.1997
22	1.9887	0.52336	2.1997
22	2.0697	0.18914	2.1997
22	2.1237	0.062966	2.1997
22	2.1597	0.015604	2.1997
22	2.1837	0.0065366	2.1997
22	2.1997	0	2.1997
22	2.2157	0.0032363	2.1997
22	2.2397	0.020012	2.1997
22	2.2757	0.059678	2.1997
22	2.3297	0.17029	2.1997
22	2.4107	0.4221	2.1997
22	2.4917	0.75777	2.1997
22	2.5457	1.0282	2.1997
22	2.5997	1.3177	2.1997
22	2.6537	1.615	2.1997
22	2.7077	1.9062	2.1997
22	2.7887	2.2732	2.1997
22	2.8697	2.4885	2.1997
22	2.9912	2.5897	2.1997
22	3.1512	2.5015	2.1997
22	3.3112	2.2634	2.1997
22	3.4712	1.9362	2.1997
22	3.5028	1.9138	2.1997
22	3.5502	2.209	2.1997
22	3.5713	2.4735	2.1997
22	3.5924	2.8193	2.1997
22	3.6064	3.0938	2.1997
22	3.6204	3.4066	2.1997
22	3.6345	3.7543	2.1997
22	3.6485	4.1355	2.1997
22	3.6579	4.4089	2.1997
22	3.6673	4.6967	2.1997
23	0.044881	4.8437	0.35066
23	0.051992	4.578	0.35066
23	0.062658	4.2021	0.35066
23	0.073325	3.8455	0.35066
23	0.083992	3.507	0.35066
23	0.094658	3.1855	0.35066
23	0.10532	2.8879	0.35066
23	0.11599	2.6025	0.35066
23	0.12666	2.34	0.35066
23	0.14266	1.9792	0.35066
23	0.15866	1.6494	0.35066
23	0.17466	1.3563	0.35066
23	0.19066	1.098	0.35066
23	0.21466	0.76717	0.35066
23	0.23866	0.50185	0.35066
23	0.27466	0.21836	0.35066
23	0.31066	0.05895	0.35066
23	0.33466	0.0064012	0.35066
23	0.35066	0	0.35066
23	0.36666	0.0060878	0.35066
23	0.39066	0.050983	0.35066
23	0.42666	0.16883	0.35066
23	0.48066	0.47173	0.35066
23	0.51666	0.71889	0.35066
23	0.55266	1.0073	0.35066
23	0.58866	1.3148	0.35066
23	0.62466	1.6415	0.35066
23	0.66066	1.9818	0.35066
23	0.69666	2.3261	0.35066
23	0.73266	2.6732	0.35066
23	0.76866	3.017	0.35066
23	0.80466	3.3565	0.35066
23	0.84066	3.6968	0.35066
23	0.87666	4.0202	0.35066
23	0.91266	4.3417	0.35066
23	0.94866	4.651	0.35066
24	-0.063432	4.6872	0.11701
24	-0.056321	4.39	0.11701
24	-0.04921	4.0905	0.11701
24	-0.042099	3.7925	0.11701
24	-0.034988	3.5055	0.11701
24	-0.027877	3.2284	0.11701
24	-0.020766	2.9574	0.11701
24	-0.013654	2.6928	0.11701
24	-0.0029877	2.3131	0.11701
24	0.0076789	1.9576	0.11701
24	0.018346	1.6268	0.11701
24	0.029012	1.3176	0.11701
24	0.039679	1.0364	0.11701
24	0.050346	0.79144	0.11701
24	0.066346	0.47633	0.11701
24	0.090346	0.13573	0.11701
24	0.10635	0.02267	0.11701
24	0.11701	0	0.11701
24	0.12768	0.023442	0.11701
24	0.14368	0.14703	0.11701
24	0.15968	0.39307	0.11701
24	0.17568	0.76456	0.11701
24	0.18635	1.0899	0.11701
24	0.19346	1.3481	0.11701
24	0.20057	1.6307	0.11701
24	0.20768	1.9483	0.11701
24	0.21479	2.2973	0.11701
24	0.21953	2.5511	0.11701
24	0.22427	2.8185	0.11701
24	0.22901	3.1043	0.11701
24	0.23375	3.4046	0.11701
24	0.23849	3.7243	0.11701
24	0.24323	4.0619	0.11701
24	0.24798	4.4157	0.11701
24	0.25272	4.786	0.11701
25	-0.56308	4.8502	-0.50987
25	-0.56097	4.489	-0.50987
25	-0.55886	4.1382	-0.50987
25	-0.55675	3.7991	-0.50987
25	-0.55465	3.4768	-0.50987
25	-0.55254	3.1648	-0.50987
25	-0.55043	2.8641	-0.50987
25	-0.54833	2.5861	-0.50987
25	-0.54622	2.3173	-0.50987
25	-0.54306	1.9414	-0.50987
25	-0.5399	1.5981	-0.50987
25	-0.53674	1.2861	-0.50987
25	-0.53358	1.0065	-0.50987
25	-0.52884	0.65231	-0.50987
25	-0.5241	0.36756	-0.50987
25	-0.51698	0.09385	-0.50987
25	-0.50987	0	-0.50987
25	-0.50276	0.095136	-0.50987
25	-0.49565	0.37265	-0.50987
25	-0.49091	0.66667	-0.50987
25	-0.48617	1.0497	-0.50987
25	-0.48301	1.3554	-0.50987
25	-0.47985	1.7011	-0.50987
25	-0.47669	2.0865	-0.50987
25	-0.47458	2.3684	-0.50987
25	-0.47247	2.6646	-0.50987
25	-0.47037	2.9844	-0.50987
25	-0.46826	3.3213	-0.50987
25	-0.46615	3.6754	-0.50987
25	-0.46405	4.0482	-0.50987
25	-0.46264	4.3081	-0.50987
25	-0.46124	4.5769	-0.50987
25	-0.45983	4.855	-0.50987
26	0.20544	4.7571	1
26	0.22914	4.3929	1
26	0.25285	4.0601	1
26	0.27655	3.7518	1
26	0.30025	3.4637	1
26	0.32396	3.1988	1
26	0.35951	2.8368	1
26	0.39507	2.5147	1
26	0.43062	2.2238	1
26	0.48396	1.8414	1
26	0.53729	1.5134	1
26	0.59062	1.2332	1
26	0.67062	0.88411	1
26	0.75062	0.60082	1
26	0.84175	0.33787	1
26	0.9025	0.19241	1
26	0.943	0.11203	1
26	0.97	0.051837	1
26	0.988	0.020279	1
26	1	0	1
27	-2.2511	4.8501	-1.8073
27	-2.2351	4.5017	-1.8073
27	-2.2191	4.1669	-1.8073
27	-2.2031	3.8433	-1.8073
27	-2.1871	3.5348	-1.8073
27	-2.1711	3.2377	-1.8073
27	-2.1551	2.9551	-1.8073
27	-2.1391	2.6837	-1.8073
27	-2.1231	2.4286	-1.8073
27	-2.0991	2.0655	-1.8073
27	-2.0751	1.7358	-1.8073
27	-2.0511	1.4355	-1.8073
27	-2.0271	1.1682	-1.8073
27	-1.9911	0.81299	-1.8073
27	-1.9551	0.52086	-1.8073
27	-1.9011	0.21058	-1.8073
27	-1.8651	0.074909	-1.8073
27	-1.8411	0.025148	-1.8073
27	-1.8251	0.0085567	-1.8073
27	-1.8144	0.0028004	-1.8073
27	-1.8073	-0.00074024	-1.8073
27	-1.8002	0.0028807	-1.8073
27	-1.7895	0.006578	-1.8073
27	-1.7735	0.0207	-1.8073
27	-1.7495	0.080777	-1.8073
27	-1.7135	0.20673	-1.8073
27	-1.6595	0.50335	-1.8073
27	-1.6235	0.77473	-1.8073
27	-1.5875	1.1014	-1.8073
27	-1.5635	1.3498	-1.8073
27	-1.5395	1.6166	-1.8073
27	-1.5155	1.9116	-1.8073
27	-1.4915	2.2238	-1.8073
27	-1.4675	2.5591	-1.8073
27	-1.4435	2.9156	-1.8073
27	-1.4195	3.2954	-1.8073
27	-1.4035	3.5561	-1.8073
27	-1.3875	3.8275	-1.8073
27	-1.3715	4.106	-1.8073
27	-1.3555	4.3929	-1.8073
27	-1.3395	4.6896	-1.8073
28	-2.2739	4.7993	-2.0958
28	-2.2668	4.424	-2.0958
28	-2.2597	4.0704	-2.0958
28	-2.2526	3.7226	-2.0958
28	-2.2454	3.3946	-2.0958
28	-2.2383	3.0789	-2.0958
28	-2.2312	2.7836	-2.0958
28	-2.2241	2.5012	-2.0958
28	-2.217	2.2318	-2.0958
28	-2.2063	1.8543	-2.0958
28	-2.1957	1.5179	-2.0958
28	-2.185	1.2146	-2.0958
28	-2.1743	0.94072	-2.0958
28	-2.1583	0.59235	-2.0958
28	-2.1343	0.2243	-2.0958
28	-2.1183	0.080057	-2.0958
28	-2.1077	0.024557	-2.0958
28	-2.1006	0.0066645	-2.0958
28	-2.0958	-0.00029872	-2.0958
28	-2.0911	0.004998	-2.0958
28	-2.084	0.022493	-2.0958
28	-2.0733	0.083291	-2.0958
28	-2.0573	0.23706	-2.0958
28	-2.0333	0.61312	-2.0958
28	-2.0173	0.96634	-2.0958
28	-2.0066	1.2469	-2.0958
28	-1.996	1.5625	-2.0958
28	-1.9853	1.9142	-2.0958
28	-1.9782	2.1675	-2.0958
28	-1.9711	2.4331	-2.0958
28	-1.964	2.7254	-2.0958
28	-1.9568	3.0285	-2.0958
28	-1.9497	3.3438	-2.0958
28	-1.9426	3.6803	-2.0958
28	-1.9355	4.0317	-2.0958
28	-1.9284	4.3999	-2.0958
28	-1.9237	4.6527	-2.0958
29	0.16988	4.7331	1
29	0.19359	4.4151	1
29	0.21729	4.1076	1
29	0.241	3.8136	1
29	0.2647	3.5457	1
29	0.2884	3.2935	1
29	0.32396	2.9452	1
29	0.35951	2.6325	1
29	0.39507	2.3423	1
29	0.43062	2.0817	1
29	0.48396	1.7399	1
29	0.53729	1.4417	1
29	0.59062	1.1782	1
29	0.67062	0.85032	1
29	0.75062	0.58118	1
29	0.84175	0.32846	1
29	0.9025	0.18769	1
29	0.943	0.10349	1
29	0.97	0.054455	1
29	0.988	0.021279	1
29	1	0	1
30	-2	0	-2
30	-1.99	0.022372	-2
30	-1.975	0.051588	-2
30	-1.9525	0.10882	-2
30	-1.9187	0.19418	-2
30	-1.8681	0.34944	-2
30	-1.7922	0.63026	-2
30	-1.7255	0.94284	-2
30	-1.6811	1.1949	-2
30	-1.6366	1.4966	-2
30	-1.5922	1.8379	-2
30	-1.5626	2.0945	-2
30	-1.5329	2.3854	-2
30	-1.5033	2.7085	-2
30	-1.4737	3.0541	-2
30	-1.4539	3.3066	-2
30	-1.4342	3.5769	-2
30	-1.4144	3.867	-2
30	-1.3947	4.1717	-2
30	-1.3749	4.4992	-2
30	-1.3552	4.851	-2
31	-0.4894	4.7949	-0.33845
31	-0.48451	4.4848	-0.33845
31	-0.47962	4.1769	-0.33845
31	-0.47473	3.8928	-0.33845
31	-0.46984	3.6095	-0.33845
31	-0.46495	3.3431	-0.33845
31	-0.45762	2.9609	-0.33845
31	-0.45029	2.6005	-0.33845
31	-0.44295	2.2657	-0.33845
31	-0.43562	1.956	-0.33845
31	-0.42829	1.6691	-0.33845
31	-0.42095	1.4057	-0.33845
31	-0.40995	1.0508	-0.33845
31	-0.39895	0.75286	-0.33845
31	-0.38245	0.3977	-0.33845
31	-0.36595	0.15807	-0.33845
31	-0.34945	0.025062	-0.33845
31	-0.33845	0	-0.33845
31	-0.32745	0.023317	-0.33845
31	-0.31095	0.14826	-0.33845
31	-0.29445	0.37811	-0.33845
31	-0.27795	0.71506	-0.33845
31	-0.26695	0.98186	-0.33845
31	-0.25595	1.31	-0.33845
31	-0.24495	1.6732	-0.33845
31	-0.23762	1.9448	-0.33845
31	-0.23029	2.2353	-0.33845
31	-0.22295	2.5406	-0.33845
31	-0.21562	2.8691	-0.33845
31	-0.20829	3.2173	-0.33845
31	-0.20095	3.5829	-0.33845
31	-0.19606	3.8374	-0.33845
31	-0.19118	4.1004	-0.33845
31	-0.18629	4.3696	-0.33845
31	-0.1814	4.6473	-0.33845

## Sheet: Fig 4
Time h pi	HCV	CVB3	Group
0	0	0	No change
0.1	3.43588e-24	3.38556e-28	No change
0.2	3.57472e-18	1.52193e-21	No change
0.3	4.75259e-15	4.73714e-18	No change
0.4	5.12907e-13	9.74627e-16	No change
0.5	1.52186e-11	7.31193e-14	No change
0.6	2.08704e-10	2.77848e-12	No change
0.7	1.69655e-09	4.97226e-11	No change
0.8	9.59487e-09	5.26955e-10	No change
0.9	4.12817e-08	4.27714e-09	No change
1	1.43539e-07	2.81476e-08	No change
1.1	4.19413e-07	1.414e-07	No change
1.2	1.06169e-06	5.90115e-07	No change
1.3	2.38562e-06	2.11291e-06	No change
1.4	4.84419e-06	6.60056e-06	No change
1.5	9.02746e-06	1.82239e-05	No change
1.6	1.56436e-05	4.50867e-05	No change
1.7	2.5491e-05	0.000101274	No change
1.8	3.94258e-05	0.000209064	No change
1.9	5.83339e-05	0.000401058	No change
2	8.31096e-05	0.000722072	No change
2.1	0.000114634	0.00123089	No change
2.2	0.000153755	0.00200171	No change
2.3	0.000201272	0.00312543	No change
2.4	0.000257918	0.0047103	No change
2.5	0.000324348	0.00688163	No change
2.6	0.000401125	0.00978012	No change
2.7	0.000488711	0.0135587	No change
2.8	0.000587453	0.0183783	No change
2.9	0.000697582	0.0244022	No change
3	0.0008192	0.0317907	No change
3.1	0.00095228	0.0406954	No change
3.2	0.00109666	0.0512593	No change
3.3	0.00125205	0.0636236	No change
3.4	0.00141802	0.077949	No change
3.5	0.001594	0.094448	No change
3.6	0.0017793	0.113421	No change
3.7	0.00197311	0.135284	No change
3.8	0.00217449	0.160578	No change
3.9	0.00238241	0.189979	No change
4	0.00259572	0.224339	No change
4.1	0.00281321	0.264767	No change
4.2	0.00303359	0.312775	No change
4.3	0.00325553	0.370534	No change
4.4	0.00347767	0.441351	No change
4.5	0.00369864	0.530653	No change
4.6	0.00391709	0.64814	No change
4.7	0.00413173	0.812496	No change
4.8	0.00434132	1.05993	No change
4.9	0.00454473	1.45332	No change
5	0.00474094	2.08214	No change
5.1	0.00492907	3.03969	No change
5.2	0.00510841	4.36757	No change
5.3	0.0052784	6.03627	No change
5.4	0.00543866	7.99029	No change
5.5	0.00558899	10.175	No change
5.6	0.00572934	12.5431	No change
5.7	0.00585983	15.0548	No change
5.8	0.00598071	17.6778	No change
5.9	0.00609235	20.3853	No change
6	0.00619521	23.1561	No change
6.1	0.00628985	25.9726	No change
6.2	0.00637685	28.821	No change
6.3	0.00645682	31.6899	No change
6.4	0.00653041	34.5702	No change
6.5	0.00659823	37.4548	No change
6.6	0.00666089	40.3378	No change
6.7	0.00671899	43.2147	No change
6.8	0.00677305	46.0816	No change
6.9	0.00682359	48.9358	No change
7	0.00687108	51.7748	No change
7.1	0.00691593	54.5968	No change
7.2	0.00695853	57.4005	No change
7.3	0.00699923	60.1846	No change
7.4	0.00703831	62.9483	No change
7.5	0.00707607	65.691	No change
7.6	0.00711273	68.4122	No change
7.7	0.00714851	71.1116	No change
7.8	0.00718358	73.7888	No change
7.9	0.00721813	76.4438	No change
8	0.00725228	79.0763	No change
8.1	0.00728617	81.6865	No change
8.2	0.0073199	84.2743	No change
8.3	0.00735357	86.8396	No change
8.4	0.00738728	89.3828	No change
8.5	0.00742109	91.9037	No change
8.6	0.00745507	94.4025	No change
8.7	0.00748929	96.8794	No change
8.8	0.0075238	99.3344	No change
8.9	0.00755865	101.768	No change
9	0.00759387	104.18	No change
9.1	0.00762951	106.57	No change
9.2	0.00766561	108.939	No change
9.3	0.00770219	111.288	No change
9.4	0.00773929	113.615	No change
9.5	0.00777693	115.922	No change
9.6	0.00781513	118.208	No change
9.7	0.00785391	120.474	No change
9.8	0.0078933	122.719	No change
9.9	0.00793332	124.945	No change
10	0.00797397	127.151	No change
10.1	0.00801528	129.337	No change
10.2	0.00805725	131.504	No change
10.3	0.00809991	133.651	No change
10.4	0.00814326	135.779	No change
10.5	0.00818732	137.888	No change
10.6	0.00823208	139.978	No change
10.7	0.00827757	142.05	No change
10.8	0.00832379	144.103	No change
10.9	0.00837075	146.138	No change
11	0.00841845	148.155	No change
11.1	0.00846691	150.153	No change
11.2	0.00851612	152.134	No change
11.3	0.00856609	154.097	No change
11.4	0.00861684	156.042	No change
11.5	0.00866835	157.97	No change
11.6	0.00872064	159.881	No change
11.7	0.00877372	161.775	No change
11.8	0.00882757	163.652	No change
11.9	0.00888222	165.512	No change
12	0.00893765	167.355	No change
12.1	0.00899388	169.182	No change
12.2	0.00905091	170.993	No change
12.3	0.00910873	172.787	No change
12.4	0.00916735	174.566	No change
12.5	0.00922678	176.328	No change
12.6	0.00928701	178.075	No change
12.7	0.00934805	179.806	No change
12.8	0.0094099	181.522	No change
12.9	0.00947256	183.222	No change
13	0.00953602	184.907	No change
13.1	0.0096003	186.577	No change
13.2	0.0096654	188.232	No change
13.3	0.0097313	189.872	No change
13.4	0.00979803	191.497	No change
13.5	0.00986557	193.108	No change
13.6	0.00993392	194.705	No change
13.7	0.0100031	196.287	No change
13.8	0.0100731	197.855	No change
13.9	0.0101439	199.409	No change
14	0.0102155	200.95	No change
14.1	0.010288	202.476	No change
14.2	0.0103612	203.989	No change
14.3	0.0104353	205.488	No change
14.4	0.0105102	206.974	No change
14.5	0.010586	208.446	No change
14.6	0.0106625	209.906	No change
14.7	0.0107399	211.352	No change
14.8	0.0108181	212.785	No change
14.9	0.0108971	214.206	No change
15	0.0109769	215.613	No change
15.1	0.0110576	217.008	No change
15.2	0.011139	218.391	No change
15.3	0.0112213	219.761	No change
15.4	0.0113044	221.119	No change
15.5	0.0113883	222.465	No change
15.6	0.011473	223.799	No change
15.7	0.0115586	225.121	No change
15.8	0.0116449	226.431	No change
15.9	0.0117321	227.729	No change
16	0.0118201	229.016	No change
16.1	0.0119089	230.291	No change
16.2	0.0119985	231.555	No change
16.3	0.0120889	232.807	No change
16.4	0.0121801	234.049	No change
16.5	0.0122721	235.279	No change
16.6	0.0123649	236.498	No change
16.7	0.0124585	237.706	No change
16.8	0.0125529	238.903	No change
16.9	0.0126481	240.09	No change
17	0.0127441	241.266	No change
17.1	0.0128408	242.432	No change
17.2	0.0129384	243.587	No change
17.3	0.0130367	244.731	No change
17.4	0.0131359	245.866	No change
17.5	0.0132357	246.99	No change
17.6	0.0133364	248.104	No change
17.7	0.0134378	249.209	No change
17.8	0.01354	250.303	No change
17.9	0.013643	251.388	No change
18	0.0137467	252.463	No change
18.1	0.0138511	253.528	No change
18.2	0.0139563	254.584	No change
18.3	0.0140623	255.63	No change
18.4	0.014169	256.667	No change
18.5	0.0142764	257.694	No change
18.6	0.0143845	258.713	No change
18.7	0.0144934	259.722	No change
18.8	0.014603	260.722	No change
18.9	0.0147132	261.714	No change
19	0.0148242	262.696	No change
19.1	0.0149359	263.67	No change
19.2	0.0150483	264.635	No change
19.3	0.0151613	265.591	No change
19.4	0.0152751	266.538	No change
19.5	0.0153895	267.478	No change
19.6	0.0155045	268.408	No change
19.7	0.0156202	269.331	No change
19.8	0.0157366	270.245	No change
19.9	0.0158536	271.151	No change
20	0.0159712	272.049	No change
20.1	0.0160895	272.939	No change
20.2	0.0162084	273.821	No change
20.3	0.0163278	274.695	No change
20.4	0.0164479	275.561	No change
20.5	0.0165686	276.419	No change
20.6	0.0166898	277.27	No change
20.7	0.0168116	278.113	No change
20.8	0.016934	278.949	No change
20.9	0.0170569	279.777	No change
21	0.0171803	280.598	No change
21.1	0.0173043	281.411	No change
21.2	0.0174288	282.217	No change
21.3	0.0175538	283.016	No change
21.4	0.0176793	283.807	No change
21.5	0.0178053	284.592	No change
21.6	0.0179318	285.369	No change
21.7	0.0180587	286.14	No change
21.8	0.0181861	286.904	No change
21.9	0.018314	287.661	No change
22	0.0184422	288.411	No change
22.1	0.0185709	289.154	No change
22.2	0.0187	289.891	No change
22.3	0.0188295	290.621	No change
22.4	0.0189593	291.344	No change
22.5	0.0190896	292.061	No change
22.6	0.0192202	292.772	No change
22.7	0.0193511	293.476	No change
22.8	0.0194824	294.174	No change
22.9	0.019614	294.866	No change
23	0.0197459	295.552	No change
23.1	0.0198781	296.231	No change
23.2	0.0200106	296.904	No change
23.3	0.0201433	297.571	No change
23.4	0.0202763	298.233	No change
23.5	0.0204096	298.888	No change
23.6	0.0205431	299.538	No change
23.7	0.0206768	300.181	No change
23.8	0.0208107	300.819	No change
23.9	0.0209448	301.451	No change
24	0.021079	302.078	No change
24.1	0.0212135	302.699	No change
24.2	0.0213481	303.314	No change
24.3	0.0214828	303.924	No change
24.4	0.0216177	304.529	No change
24.5	0.0217526	305.128	No change
24.6	0.0218877	305.721	No change
24.7	0.0220229	306.31	No change
24.8	0.0221581	306.893	No change
24.9	0.0222934	307.47	No change
25	0.0224287	308.043	No change
25.1	0.0225641	308.611	No change
25.2	0.0226994	309.173	No change
25.3	0.0228348	309.73	No change
25.4	0.0229702	310.283	No change
25.5	0.0231056	310.83	No change
25.6	0.0232409	311.373	No change
25.7	0.0233762	311.91	No change
25.8	0.0235115	312.443	No change
25.9	0.0236466	312.971	No change
26	0.0237817	313.495	No change
26.1	0.0239167	314.014	No change
26.2	0.0240516	314.528	No change
26.3	0.0241864	315.037	No change
26.4	0.024321	315.542	No change
26.5	0.0244555	316.042	No change
26.6	0.0245898	316.538	No change
26.7	0.024724	317.029	No change
26.8	0.024858	317.517	No change
26.9	0.0249919	317.999	No change
27	0.0251255	318.478	No change
27.1	0.0252589	318.952	No change
27.2	0.0253921	319.421	No change
27.3	0.025525	319.887	No change
27.4	0.0256577	320.348	No change
27.5	0.0257902	320.806	No change
27.6	0.0259224	321.259	No change
27.7	0.0260543	321.708	No change
27.8	0.026186	322.153	No change
27.9	0.0263173	322.594	No change
28	0.0264484	323.032	No change
28.1	0.0265791	323.465	No change
28.2	0.0267095	323.894	No change
28.3	0.0268396	324.32	No change
28.4	0.0269693	324.741	No change
28.5	0.0270987	325.159	No change
28.6	0.0272278	325.574	No change
28.7	0.0273564	325.984	No change
28.8	0.0274847	326.391	No change
28.9	0.0276126	326.794	No change
29	0.0277402	327.194	No change
29.1	0.0278673	327.59	No change
29.2	0.027994	327.982	No change
29.3	0.0281203	328.371	No change
29.4	0.0282462	328.757	No change
29.5	0.0283717	329.138	No change
29.6	0.0284967	329.517	No change
29.7	0.0286213	329.892	No change
29.8	0.0287454	330.264	No change
29.9	0.0288691	330.633	No change
30	0.0289923	330.998	No change
30.1	0.029115	331.36	No change
30.2	0.0292373	331.718	No change
30.3	0.0293591	332.074	No change
30.4	0.0294804	332.426	No change
30.5	0.0296012	332.775	No change
30.6	0.0297216	333.121	No change
30.7	0.0298414	333.464	No change
30.8	0.0299607	333.804	No change
30.9	0.0300795	334.141	No change
31	0.0301978	334.474	No change
31.1	0.0303156	334.805	No change
31.2	0.0304329	335.133	No change
31.3	0.0305496	335.458	No change
31.4	0.0306658	335.78	No change
31.5	0.0307815	336.099	No change
31.6	0.0308966	336.415	No change
31.7	0.0310112	336.729	No change
31.8	0.0311252	337.039	No change
31.9	0.0312387	337.347	No change
32	0.0313516	337.652	No change
32.1	0.031464	337.954	No change
32.2	0.0315758	338.254	No change
32.3	0.0316871	338.551	No change
32.4	0.0317978	338.845	No change
32.5	0.0319079	339.137	No change
32.6	0.0320175	339.426	No change
32.7	0.0321265	339.712	No change
32.8	0.0322349	339.996	No change
32.9	0.0323427	340.277	No change
33	0.03245	340.556	No change
33.1	0.0325567	340.833	No change
33.2	0.0326628	341.106	No change
33.3	0.0327683	341.378	No change
33.4	0.0328733	341.647	No change
33.5	0.0329777	341.913	No change
33.6	0.0330815	342.177	No change
33.7	0.0331847	342.439	No change
33.8	0.0332873	342.699	No change
33.9	0.0333893	342.956	No change
34	0.0334907	343.211	No change
34.1	0.0335916	343.463	No change
34.2	0.0336919	343.713	No change
34.3	0.0337916	343.961	No change
34.4	0.0338906	344.207	No change
34.5	0.0339891	344.451	No change
34.6	0.0340871	344.692	No change
34.7	0.0341844	344.931	No change
34.8	0.0342811	345.169	No change
34.9	0.0343773	345.404	No change
35	0.0344728	345.636	No change
35.1	0.0345678	345.867	No change
35.2	0.0346622	346.096	No change
35.3	0.034756	346.323	No change
35.4	0.0348492	346.547	No change
35.5	0.0349418	346.77	No change
35.6	0.0350339	346.991	No change
35.7	0.0351253	347.209	No change
35.8	0.0352162	347.426	No change
35.9	0.0353065	347.641	No change
36	0.0353962	347.854	No change
36.1	0.0354854	348.064	No change
36.2	0.0355739	348.274	No change
36.3	0.0356619	348.481	No change
36.4	0.0357493	348.686	No change
36.5	0.0358361	348.89	No change
36.6	0.0359224	349.091	No change
36.7	0.0360081	349.291	No change
36.8	0.0360932	349.489	No change
36.9	0.0361777	349.685	No change
37	0.0362617	349.88	No change
37.1	0.0363451	350.073	No change
37.2	0.036428	350.264	No change
37.3	0.0365102	350.453	No change
37.4	0.036592	350.641	No change
37.5	0.0366731	350.827	No change
37.6	0.0367537	351.011	No change
37.7	0.0368338	351.194	No change
37.8	0.0369133	351.375	No change
37.9	0.0369923	351.554	No change
38	0.0370707	351.732	No change
38.1	0.0371485	351.908	No change
38.2	0.0372258	352.083	No change
38.3	0.0373026	352.256	No change
38.4	0.0373788	352.427	No change
38.5	0.0374545	352.597	No change
38.6	0.0375297	352.766	No change
38.7	0.0376043	352.933	No change
38.8	0.0376784	353.098	No change
38.9	0.0377519	353.262	No change
39	0.037825	353.425	No change
39.1	0.0378975	353.586	No change
39.2	0.0379695	353.745	No change
39.3	0.0380409	353.903	No change
39.4	0.0381119	354.06	No change
39.5	0.0381823	354.215	No change
39.6	0.0382522	354.369	No change
39.7	0.0383216	354.522	No change
39.8	0.0383906	354.673	No change
39.9	0.0384589	354.823	No change
40	0.0385268	354.972	No change
40.1	0.0385942	355.119	No change
40.2	0.0386611	355.265	No change
40.3	0.0387276	355.409	No change
40.4	0.0387935	355.552	No change
40.5	0.0388589	355.694	No change
40.6	0.0389238	355.835	No change
40.7	0.0389883	355.975	No change
40.8	0.0390522	356.113	No change
40.9	0.0391157	356.25	No change
41	0.0391788	356.385	No change
41.1	0.0392413	356.52	No change
41.2	0.0393034	356.653	No change
41.3	0.039365	356.785	No change
41.4	0.0394261	356.916	No change
41.5	0.0394868	357.046	No change
41.6	0.039547	357.175	No change
41.7	0.0396067	357.302	No change
41.8	0.039666	357.428	No change
41.9	0.0397249	357.554	No change
42	0.0397833	357.678	No change
42.1	0.0398412	357.801	No change
42.2	0.0398987	357.922	No change
42.3	0.0399558	358.043	No change
42.4	0.0400124	358.163	No change
42.5	0.0400686	358.281	No change
42.6	0.0401244	358.399	No change
42.7	0.0401797	358.516	No change
42.8	0.0402346	358.631	No change
42.9	0.040289	358.745	No change
43	0.0403431	358.859	No change
43.1	0.0403967	358.971	No change
43.2	0.0404499	359.082	No change
43.3	0.0405027	359.193	No change
43.4	0.0405551	359.302	No change
43.5	0.0406071	359.411	No change
43.6	0.0406586	359.518	No change
43.7	0.0407098	359.624	No change
43.8	0.0407606	359.73	No change
43.9	0.0408109	359.835	No change
44	0.0408609	359.938	No change
44.1	0.0409104	360.041	No change
44.2	0.0409596	360.143	No change
44.3	0.0410084	360.243	No change
44.4	0.0410568	360.343	No change
44.5	0.0411048	360.442	No change
44.6	0.0411525	360.541	No change
44.7	0.0411997	360.638	No change
44.8	0.0412466	360.734	No change
44.9	0.0412931	360.83	No change
45	0.0413393	360.925	No change
45.1	0.0413851	361.019	No change
45.2	0.0414305	361.112	No change
45.3	0.0414755	361.204	No change
45.4	0.0415202	361.295	No change
45.5	0.0415645	361.386	No change
45.6	0.0416085	361.475	No change
45.7	0.0416521	361.564	No change
45.8	0.0416954	361.652	No change
45.9	0.0417383	361.74	No change
46	0.0417809	361.826	No change
46.1	0.0418231	361.912	No change
46.2	0.041865	361.997	No change
46.3	0.0419066	362.081	No change
46.4	0.0419478	362.165	No change
46.5	0.0419887	362.248	No change
46.6	0.0420293	362.33	No change
46.7	0.0420695	362.411	No change
46.8	0.0421094	362.491	No change
46.9	0.042149	362.571	No change
47	0.0421882	362.65	No change
47.1	0.0422272	362.729	No change
47.2	0.0422658	362.806	No change
47.3	0.0423041	362.883	No change
47.4	0.0423421	362.96	No change
47.5	0.0423798	363.035	No change
47.6	0.0424172	363.11	No change
47.7	0.0424543	363.185	No change
47.8	0.042491	363.258	No change
47.9	0.0425275	363.331	No change
48	0.0425637	363.403	No change
48.1	0.0425996	363.475	No change
48.2	0.0426352	363.546	No change
48.3	0.0426705	363.617	No change
48.4	0.0427055	363.686	No change
48.5	0.0427402	363.755	No change
48.6	0.0427746	363.824	No change
48.7	0.0428088	363.892	No change
48.8	0.0428427	363.959	No change
48.9	0.0428763	364.026	No change
49	0.0429096	364.092	No change
49.1	0.0429426	364.157	No change
49.2	0.0429754	364.222	No change
49.3	0.0430079	364.287	No change
49.4	0.0430401	364.35	No change
49.5	0.0430721	364.413	No change
49.6	0.0431038	364.476	No change
49.7	0.0431353	364.538	No change
49.8	0.0431665	364.6	No change
49.9	0.0431974	364.661	No change
50	0.0432281	364.721	No change
50.1	0.0432585	364.781	No change
50.2	0.0432886	364.84	No change
50.3	0.0433186	364.899	No change
50.4	0.0433482	364.957	No change
50.5	0.0433777	365.015	No change
50.6	0.0434068	365.072	No change
50.7	0.0434358	365.129	No change
50.8	0.0434645	365.185	No change
50.9	0.0434929	365.241	No change
51	0.0435212	365.296	No change
51.1	0.0435491	365.351	No change
51.2	0.0435769	365.405	No change
51.3	0.0436044	365.459	No change
51.4	0.0436317	365.512	No change
51.5	0.0436588	365.565	No change
51.6	0.0436857	365.617	No change
51.7	0.0437123	365.669	No change
51.8	0.0437387	365.72	No change
51.9	0.0437649	365.771	No change
52	0.0437908	365.821	No change
52.1	0.0438166	365.871	No change
52.2	0.0438421	365.921	No change
52.3	0.0438674	365.97	No change
52.4	0.0438925	366.019	No change
52.5	0.0439174	366.067	No change
52.6	0.0439421	366.115	No change
52.7	0.0439666	366.162	No change
52.8	0.0439909	366.209	No change
52.9	0.044015	366.256	No change
53	0.0440388	366.302	No change
53.1	0.0440625	366.347	No change
53.2	0.044086	366.393	No change
53.3	0.0441093	366.438	No change
53.4	0.0441324	366.482	No change
53.5	0.0441553	366.526	No change
53.6	0.044178	366.57	No change
53.7	0.0442005	366.613	No change
53.8	0.0442228	366.656	No change
53.9	0.044245	366.699	No change
54	0.0442669	366.741	No change
54.1	0.0442887	366.782	No change
54.2	0.0443103	366.824	No change
54.3	0.0443317	366.865	No change
54.4	0.0443529	366.905	No change
54.5	0.0443739	366.946	No change
54.6	0.0443948	366.986	No change
54.7	0.0444155	367.025	No change
54.8	0.044436	367.064	No change
54.9	0.0444564	367.103	No change
55	0.0444766	367.142	No change
55.1	0.0444966	367.18	No change
55.2	0.0445164	367.218	No change
55.3	0.0445361	367.255	No change
55.4	0.0445556	367.292	No change
55.5	0.044575	367.329	No change
55.6	0.0445942	367.366	No change
55.7	0.0446132	367.402	No change
55.8	0.0446321	367.438	No change
55.9	0.0446508	367.473	No change
56	0.0446693	367.508	No change
56.1	0.0446877	367.543	No change
56.2	0.0447059	367.578	No change
56.3	0.044724	367.612	No change
56.4	0.044742	367.646	No change
56.5	0.0447597	367.68	No change
56.6	0.0447774	367.713	No change
56.7	0.0447949	367.746	No change
56.8	0.0448122	367.779	No change
56.9	0.0448294	367.811	No change
57	0.0448464	367.844	No change
57.1	0.0448634	367.875	No change
57.2	0.0448801	367.907	No change
57.3	0.0448967	367.938	No change
57.4	0.0449132	367.969	No change
57.5	0.0449296	368	No change
57.6	0.0449458	368.031	No change
57.7	0.0449618	368.061	No change
57.8	0.0449778	368.091	No change
57.9	0.0449936	368.12	No change
58	0.0450092	368.15	No change
58.1	0.0450248	368.179	No change
58.2	0.0450402	368.208	No change
58.3	0.0450555	368.237	No change
58.4	0.0450706	368.265	No change
58.5	0.0450856	368.293	No change
58.6	0.0451005	368.321	No change
58.7	0.0451153	368.348	No change
58.8	0.0451299	368.376	No change
58.9	0.0451445	368.403	No change
59	0.0451589	368.43	No change
59.1	0.0451731	368.456	No change
59.2	0.0451873	368.483	No change
59.3	0.0452013	368.509	No change
59.4	0.0452152	368.535	No change
59.5	0.045229	368.561	No change
59.6	0.0452427	368.586	No change
59.7	0.0452563	368.611	No change
59.8	0.0452698	368.636	No change
59.9	0.0452831	368.661	No change
60	0.0452963	368.686	No change
60.1	0.0453095	368.71	No change
60.2	0.0453225	368.734	No change
60.3	0.0453354	368.758	No change
60.4	0.0453482	368.782	No change
60.5	0.0453608	368.805	No change
60.6	0.0453734	368.828	No change
60.7	0.0453859	368.851	No change
60.8	0.0453983	368.874	No change
60.9	0.0454105	368.897	No change
61	0.0454227	368.919	No change
61.1	0.0454347	368.942	No change
61.2	0.0454467	368.964	No change
61.3	0.0454586	368.986	No change
61.4	0.0454703	369.007	No change
61.5	0.045482	369.029	No change
61.6	0.0454935	369.05	No change
61.7	0.045505	369.071	No change
61.8	0.0455164	369.092	No change
61.9	0.0455276	369.113	No change
62	0.0455388	369.133	No change
62.1	0.0455499	369.153	No change
62.2	0.0455609	369.174	No change
62.3	0.0455718	369.194	No change
62.4	0.0455826	369.213	No change
62.5	0.0455933	369.233	No change
62.6	0.0456039	369.252	No change
62.7	0.0456145	369.272	No change
62.8	0.0456249	369.291	No change
62.9	0.0456353	369.31	No change
63	0.0456455	369.328	No change
63.1	0.0456557	369.347	No change
63.2	0.0456658	369.365	No change
63.3	0.0456758	369.384	No change
63.4	0.0456858	369.402	No change
63.5	0.0456956	369.42	No change
63.6	0.0457054	369.437	No change
63.7	0.0457151	369.455	No change
63.8	0.0457247	369.473	No change
63.9	0.0457342	369.49	No change
64	0.0457436	369.507	No change
64.1	0.045753	369.524	No change
64.2	0.0457623	369.541	No change
64.3	0.0457715	369.557	No change
64.4	0.0457806	369.574	No change
64.5	0.0457897	369.59	No change
64.6	0.0457986	369.607	No change
64.7	0.0458075	369.623	No change
64.8	0.0458164	369.639	No change
64.9	0.0458251	369.654	No change
65	0.0458338	369.67	No change
65.1	0.0458424	369.686	No change
65.2	0.0458509	369.701	No change
65.3	0.0458594	369.716	No change
65.4	0.0458678	369.731	No change
65.5	0.0458761	369.746	No change
65.6	0.0458844	369.761	No change
65.7	0.0458926	369.776	No change
65.8	0.0459007	369.79	No change
65.9	0.0459087	369.805	No change
66	0.0459167	369.819	No change
66.1	0.0459246	369.833	No change
66.2	0.0459325	369.847	No change
66.3	0.0459403	369.861	No change
66.4	0.045948	369.875	No change
66.5	0.0459556	369.889	No change
66.6	0.0459632	369.902	No change
66.7	0.0459707	369.916	No change
66.8	0.0459782	369.929	No change
66.9	0.0459856	369.942	No change
67	0.0459929	369.955	No change
67.1	0.0460002	369.968	No change
67.2	0.0460074	369.981	No change
67.3	0.0460146	369.994	No change
67.4	0.0460217	370.007	No change
67.5	0.0460287	370.019	No change
67.6	0.0460357	370.032	No change
67.7	0.0460426	370.044	No change
67.8	0.0460495	370.056	No change
67.9	0.0460563	370.068	No change
68	0.046063	370.08	No change
68.1	0.0460697	370.092	No change
68.2	0.0460764	370.104	No change
68.3	0.0460829	370.115	No change
68.4	0.0460895	370.127	No change
68.5	0.0460959	370.138	No change
68.6	0.0461024	370.15	No change
68.7	0.0461087	370.161	No change
68.8	0.046115	370.172	No change
68.9	0.0461213	370.183	No change
69	0.0461275	370.194	No change
69.1	0.0461337	370.205	No change
69.2	0.0461398	370.215	No change
69.3	0.0461458	370.226	No change
69.4	0.0461518	370.237	No change
69.5	0.0461578	370.247	No change
69.6	0.0461637	370.257	No change
69.7	0.0461695	370.268	No change
69.8	0.0461753	370.278	No change
69.9	0.0461811	370.288	No change
70	0.0461868	370.298	No change
70.1	0.0461925	370.308	No change
70.2	0.0461981	370.318	No change
70.3	0.0462037	370.327	No change
70.4	0.0462092	370.337	No change
70.5	0.0462147	370.347	No change
70.6	0.0462201	370.356	No change
70.7	0.0462255	370.365	No change
70.8	0.0462308	370.375	No change
70.9	0.0462361	370.384	No change
71	0.0462414	370.393	No change
71.1	0.0462466	370.402	No change
71.2	0.0462518	370.411	No change
71.3	0.0462569	370.42	No change
71.4	0.046262	370.429	No change
71.5	0.046267	370.437	No change
71.6	0.046272	370.446	No change
71.7	0.046277	370.455	No change
71.8	0.0462819	370.463	No change
71.9	0.0462868	370.472	No change
72	0.0462916	370.48	No change
72.1	0.0462964	370.488	No change
72.2	0.0463011	370.496	No change
72.3	0.0463059	370.504	No change
72.4	0.0463105	370.513	No change
72.5	0.0463152	370.52	No change
72.6	0.0463198	370.528	No change
72.7	0.0463243	370.536	No change
72.8	0.0463289	370.544	No change
72.9	0.0463334	370.552	No change
73	0.0463378	370.559	No change
73.1	0.0463422	370.567	No change
73.2	0.0463466	370.574	No change
73.3	0.0463509	370.582	No change
73.4	0.0463553	370.589	No change
73.5	0.0463595	370.596	No change
73.6	0.0463638	370.604	No change
73.7	0.046368	370.611	No change
73.8	0.0463721	370.618	No change
73.9	0.0463763	370.625	No change
74	0.0463804	370.632	No change
74.1	0.0463844	370.639	No change
74.2	0.0463885	370.646	No change
74.3	0.0463924	370.652	No change
74.4	0.0463964	370.659	No change
74.5	0.0464003	370.666	No change
74.6	0.0464042	370.672	No change
74.7	0.0464081	370.679	No change
74.8	0.046412	370.685	No change
74.9	0.0464158	370.692	No change
75	0.0464195	370.698	No change
75.1	0.0464233	370.705	No change
75.2	0.046427	370.711	No change
75.3	0.0464307	370.717	No change
75.4	0.0464343	370.723	No change
75.5	0.0464379	370.729	No change
75.6	0.0464415	370.735	No change
75.7	0.0464451	370.741	No change
75.8	0.0464486	370.747	No change
75.9	0.0464521	370.753	No change
76	0.0464556	370.759	No change
76.1	0.0464591	370.765	No change
76.2	0.0464625	370.77	No change
76.3	0.0464659	370.776	No change
76.4	0.0464692	370.782	No change
76.5	0.0464726	370.787	No change
76.6	0.0464759	370.793	No change
76.7	0.0464792	370.798	No change
76.8	0.0464824	370.804	No change
76.9	0.0464856	370.809	No change
77	0.0464888	370.814	No change
77.1	0.046492	370.82	No change
77.2	0.0464952	370.825	No change
77.3	0.0464983	370.83	No change
77.4	0.0465014	370.835	No change
77.5	0.0465045	370.84	No change
77.6	0.0465075	370.845	No change
77.7	0.0465105	370.85	No change
77.8	0.0465135	370.855	No change
77.9	0.0465165	370.86	No change
78	0.0465195	370.865	No change
78.1	0.0465224	370.87	No change
78.2	0.0465253	370.875	No change
78.3	0.0465282	370.879	No change
78.4	0.046531	370.884	No change
78.5	0.0465339	370.889	No change
78.6	0.0465367	370.893	No change
78.7	0.0465395	370.898	No change
78.8	0.0465422	370.902	No change
78.9	0.046545	370.907	No change
79	0.0465477	370.911	No change
79.1	0.0465504	370.916	No change
79.2	0.0465531	370.92	No change
79.3	0.0465557	370.924	No change
79.4	0.0465583	370.929	No change
79.5	0.0465609	370.933	No change
79.6	0.0465635	370.937	No change
79.7	0.0465661	370.941	No change
79.8	0.0465687	370.945	No change
79.9	0.0465712	370.949	No change
80	0.0465737	370.954	No change
0	0	0	Number of ribosomes adapted
0.1	7.55203e-16	2.09955e-37	Number of ribosomes adapted
0.2	6.94159e-10	6.28815e-31	Number of ribosomes adapted
0.3	8.77402e-07	6.14653e-27	Number of ribosomes adapted
0.4	4.50311e-05	3.23718e-24	Number of ribosomes adapted
0.5	0.000385133	2.425e-22	Number of ribosomes adapted
0.6	0.0014023	5.0888e-21	Number of ribosomes adapted
0.7	0.00333148	8.06596e-20	Number of ribosomes adapted
0.8	0.00620818	9.16568e-19	Number of ribosomes adapted
0.9	0.00993381	7.70979e-18	Number of ribosomes adapted
1	0.014339	5.06778e-17	Number of ribosomes adapted
1.1	0.0192082	2.69816e-16	Number of ribosomes adapted
1.2	0.0242706	1.20546e-15	Number of ribosomes adapted
1.3	0.0291688	4.69566e-15	Number of ribosomes adapted
1.4	0.0334399	1.6188e-14	Number of ribosomes adapted
1.5	0.036614	5.07418e-14	Number of ribosomes adapted
1.6	0.0385303	1.44908e-13	Number of ribosomes adapted
1.7	0.0395175	3.80962e-13	Number of ribosomes adapted
1.8	0.0400406	9.33696e-13	Number of ribosomes adapted
1.9	0.0403768	2.15373e-12	Number of ribosomes adapted
2	0.0406386	4.70739e-12	Number of ribosomes adapted
2.1	0.0408683	9.80309e-12	Number of ribosomes adapted
2.2	0.0410859	1.95405e-11	Number of ribosomes adapted
2.3	0.0413039	3.74339e-11	Number of ribosomes adapted
2.4	0.0415318	6.91674e-11	Number of ribosomes adapted
2.5	0.0417776	1.23651e-10	Number of ribosomes adapted
2.6	0.0420482	2.14461e-10	Number of ribosomes adapted
2.7	0.04235	3.61749e-10	Number of ribosomes adapted
2.8	0.0426887	5.94723e-10	Number of ribosomes adapted
2.9	0.0430698	9.54793e-10	Number of ribosomes adapted
3	0.0434988	1.49949e-09	Number of ribosomes adapted
3.1	0.0439809	2.30723e-09	Number of ribosomes adapted
3.2	0.0445219	3.48308e-09	Number of ribosomes adapted
3.3	0.0451276	5.1655e-09	Number of ribosomes adapted
3.4	0.0458042	7.53421e-09	Number of ribosomes adapted
3.5	0.0465586	1.08192e-08	Number of ribosomes adapted
3.6	0.0473984	1.5311e-08	Number of ribosomes adapted
3.7	0.0483321	2.13717e-08	Number of ribosomes adapted
3.8	0.0493693	2.94478e-08	Number of ribosomes adapted
3.9	0.050521	4.00836e-08	Number of ribosomes adapted
4	0.0518001	5.39355e-08	Number of ribosomes adapted
4.1	0.0532218	7.17876e-08	Number of ribosomes adapted
4.2	0.0548042	9.45678e-08	Number of ribosomes adapted
4.3	0.056569	1.23364e-07	Number of ribosomes adapted
4.4	0.0585429	1.59443e-07	Number of ribosomes adapted
4.5	0.0607588	2.04263e-07	Number of ribosomes adapted
4.6	0.0632579	2.59498e-07	Number of ribosomes adapted
4.7	0.0660926	3.27047e-07	Number of ribosomes adapted
4.8	0.0693293	4.09055e-07	Number of ribosomes adapted
4.9	0.0730534	5.0793e-07	Number of ribosomes adapted
5	0.0773744	6.26351e-07	Number of ribosomes adapted
5.1	0.0824305	7.67287e-07	Number of ribosomes adapted
5.2	0.0883925	9.34009e-07	Number of ribosomes adapted
5.3	0.0954638	1.1301e-06	Number of ribosomes adapted
5.4	0.103875	1.35945e-06	Number of ribosomes adapted
5.5	0.113874	1.62629e-06	Number of ribosomes adapted
5.6	0.125714	1.93519e-06	Number of ribosomes adapted
5.7	0.139643	2.29102e-06	Number of ribosomes adapted
5.8	0.155894	2.69901e-06	Number of ribosomes adapted
5.9	0.174682	3.16473e-06	Number of ribosomes adapted
6	0.196197	3.69404e-06	Number of ribosomes adapted
6.1	0.220604	4.29317e-06	Number of ribosomes adapted
6.2	0.248043	4.96863e-06	Number of ribosomes adapted
6.3	0.278627	5.72724e-06	Number of ribosomes adapted
6.4	0.312445	6.57611e-06	Number of ribosomes adapted
6.5	0.349565	7.52266e-06	Number of ribosomes adapted
6.6	0.390029	8.57451e-06	Number of ribosomes adapted
6.7	0.433865	9.73959e-06	Number of ribosomes adapted
6.8	0.481081	1.1026e-05	Number of ribosomes adapted
6.9	0.531669	1.24421e-05	Number of ribosomes adapted
7	0.585608	1.39964e-05	Number of ribosomes adapted
7.1	0.642866	1.56976e-05	Number of ribosomes adapted
7.2	0.703403	1.75545e-05	Number of ribosomes adapted
7.3	0.767167	1.95761e-05	Number of ribosomes adapted
7.4	0.834104	2.17714e-05	Number of ribosomes adapted
7.5	0.904153	2.41496e-05	Number of ribosomes adapted
7.6	0.977248	2.67199e-05	Number of ribosomes adapted
7.7	1.05332	2.94915e-05	Number of ribosomes adapted
7.8	1.1323	3.24737e-05	Number of ribosomes adapted
7.9	1.21413	3.56757e-05	Number of ribosomes adapted
8	1.29871	3.91068e-05	Number of ribosomes adapted
8.1	1.386	4.27761e-05	Number of ribosomes adapted
8.2	1.47591	4.6693e-05	Number of ribosomes adapted
8.3	1.56838	5.08663e-05	Number of ribosomes adapted
8.4	1.66334	5.53052e-05	Number of ribosomes adapted
8.5	1.76072	6.00185e-05	Number of ribosomes adapted
8.6	1.86045	6.50151e-05	Number of ribosomes adapted
8.7	1.96248	7.03037e-05	Number of ribosomes adapted
8.8	2.06675	7.58928e-05	Number of ribosomes adapted
8.9	2.17318	8.1791e-05	Number of ribosomes adapted
9	2.28173	8.80065e-05	Number of ribosomes adapted
9.1	2.39234	9.45476e-05	Number of ribosomes adapted
9.2	2.50496	0.000101422	Number of ribosomes adapted
9.3	2.61952	0.000108639	Number of ribosomes adapted
9.4	2.73599	0.000116204	Number of ribosomes adapted
9.5	2.85431	0.000124127	Number of ribosomes adapted
9.6	2.97443	0.000132414	Number of ribosomes adapted
9.7	3.0963	0.000141073	Number of ribosomes adapted
9.8	3.21989	0.000150112	Number of ribosomes adapted
9.9	3.34514	0.000159537	Number of ribosomes adapted
10	3.47201	0.000169355	Number of ribosomes adapted
10.1	3.60047	0.000179574	Number of ribosomes adapted
10.2	3.73046	0.0001902	Number of ribosomes adapted
10.3	3.86195	0.000201241	Number of ribosomes adapted
10.4	3.9949	0.000212702	Number of ribosomes adapted
10.5	4.12926	0.000224591	Number of ribosomes adapted
10.6	4.26501	0.000236914	Number of ribosomes adapted
10.7	4.40211	0.000249678	Number of ribosomes adapted
10.8	4.54051	0.00026289	Number of ribosomes adapted
10.9	4.68018	0.000276556	Number of ribosomes adapted
11	4.82109	0.000290682	Number of ribosomes adapted
11.1	4.9632	0.000305275	Number of ribosomes adapted
11.2	5.10648	0.000320342	Number of ribosomes adapted
11.3	5.25088	0.00033589	Number of ribosomes adapted
11.4	5.39639	0.000351924	Number of ribosomes adapted
11.5	5.54296	0.000368453	Number of ribosomes adapted
11.6	5.69057	0.000385483	Number of ribosomes adapted
11.7	5.83918	0.000403021	Number of ribosomes adapted
11.8	5.98876	0.000421073	Number of ribosomes adapted
11.9	6.13928	0.000439649	Number of ribosomes adapted
12	6.2907	0.000458754	Number of ribosomes adapted
12.1	6.44301	0.000478397	Number of ribosomes adapted
12.2	6.59617	0.000498585	Number of ribosomes adapted
12.3	6.75014	0.000519326	Number of ribosomes adapted
12.4	6.90491	0.000540629	Number of ribosomes adapted
12.5	7.06044	0.000562503	Number of ribosomes adapted
12.6	7.21671	0.000584955	Number of ribosomes adapted
12.7	7.37369	0.000607996	Number of ribosomes adapted
12.8	7.53134	0.000631634	Number of ribosomes adapted
12.9	7.68965	0.00065588	Number of ribosomes adapted
13	7.84859	0.000680743	Number of ribosomes adapted
13.1	8.00813	0.000706234	Number of ribosomes adapted
13.2	8.16825	0.000732365	Number of ribosomes adapted
13.3	8.32892	0.000759146	Number of ribosomes adapted
13.4	8.49011	0.000786589	Number of ribosomes adapted
13.5	8.65181	0.000814708	Number of ribosomes adapted
13.6	8.814	0.000843514	Number of ribosomes adapted
13.7	8.97664	0.000873021	Number of ribosomes adapted
13.8	9.13971	0.000903243	Number of ribosomes adapted
13.9	9.3032	0.000934196	Number of ribosomes adapted
14	9.46707	0.000965894	Number of ribosomes adapted
14.1	9.63131	0.000998353	Number of ribosomes adapted
14.2	9.7959	0.00103159	Number of ribosomes adapted
14.3	9.96081	0.00106562	Number of ribosomes adapted
14.4	10.126	0.00110047	Number of ribosomes adapted
14.5	10.2915	0.00113615	Number of ribosomes adapted
14.6	10.4573	0.00117269	Number of ribosomes adapted
14.7	10.6233	0.0012101	Number of ribosomes adapted
14.8	10.7895	0.00124841	Number of ribosomes adapted
14.9	10.956	0.00128764	Number of ribosomes adapted
15	11.1226	0.00132781	Number of ribosomes adapted
15.1	11.2894	0.00136896	Number of ribosomes adapted
15.2	11.4563	0.0014111	Number of ribosomes adapted
15.3	11.6234	0.00145427	Number of ribosomes adapted
15.4	11.7906	0.00149849	Number of ribosomes adapted
15.5	11.9579	0.00154379	Number of ribosomes adapted
15.6	12.1253	0.00159022	Number of ribosomes adapted
15.7	12.2927	0.0016378	Number of ribosomes adapted
15.8	12.4602	0.00168656	Number of ribosomes adapted
15.9	12.6278	0.00173654	Number of ribosomes adapted
16	12.7953	0.00178779	Number of ribosomes adapted
16.1	12.9629	0.00184035	Number of ribosomes adapted
16.2	13.1304	0.00189425	Number of ribosomes adapted
16.3	13.2979	0.00194953	Number of ribosomes adapted
16.4	13.4654	0.00200626	Number of ribosomes adapted
16.5	13.6328	0.00206447	Number of ribosomes adapted
16.6	13.8001	0.00212422	Number of ribosomes adapted
16.7	13.9674	0.00218555	Number of ribosomes adapted
16.8	14.1346	0.00224854	Number of ribosomes adapted
16.9	14.3016	0.00231322	Number of ribosomes adapted
17	14.4686	0.00237967	Number of ribosomes adapted
17.1	14.6354	0.00244795	Number of ribosomes adapted
17.2	14.802	0.00251812	Number of ribosomes adapted
17.3	14.9685	0.00259026	Number of ribosomes adapted
17.4	15.1349	0.00266443	Number of ribosomes adapted
17.5	15.301	0.00274071	Number of ribosomes adapted
17.6	15.467	0.00281918	Number of ribosomes adapted
17.7	15.6327	0.00289993	Number of ribosomes adapted
17.8	15.7982	0.00298303	Number of ribosomes adapted
17.9	15.9635	0.00306858	Number of ribosomes adapted
18	16.1286	0.00315667	Number of ribosomes adapted
18.1	16.2934	0.00324739	Number of ribosomes adapted
18.2	16.458	0.00334086	Number of ribosomes adapted
18.3	16.6223	0.00343717	Number of ribosomes adapted
18.4	16.7863	0.00353643	Number of ribosomes adapted
18.5	16.95	0.00363876	Number of ribosomes adapted
18.6	17.1135	0.00374428	Number of ribosomes adapted
18.7	17.2766	0.0038531	Number of ribosomes adapted
18.8	17.4394	0.00396537	Number of ribosomes adapted
18.9	17.6019	0.0040812	Number of ribosomes adapted
19	17.7641	0.00420075	Number of ribosomes adapted
19.1	17.9259	0.00432415	Number of ribosomes adapted
19.2	18.0873	0.00445155	Number of ribosomes adapted
19.3	18.2485	0.00458311	Number of ribosomes adapted
19.4	18.4092	0.00471899	Number of ribosomes adapted
19.5	18.5696	0.00485935	Number of ribosomes adapted
19.6	18.7296	0.00500438	Number of ribosomes adapted
19.7	18.8892	0.00515424	Number of ribosomes adapted
19.8	19.0484	0.00530913	Number of ribosomes adapted
19.9	19.2073	0.00546924	Number of ribosomes adapted
20	19.3657	0.00563476	Number of ribosomes adapted
20.1	19.5237	0.0058059	Number of ribosomes adapted
20.2	19.6812	0.00598287	Number of ribosomes adapted
20.3	19.8384	0.00616589	Number of ribosomes adapted
20.4	19.9951	0.00635519	Number of ribosomes adapted
20.5	20.1514	0.006551	Number of ribosomes adapted
20.6	20.3072	0.00675355	Number of ribosomes adapted
20.7	20.4626	0.0069631	Number of ribosomes adapted
20.8	20.6176	0.0071799	Number of ribosomes adapted
20.9	20.772	0.0074042	Number of ribosomes adapted
21	20.926	0.00763628	Number of ribosomes adapted
21.1	21.0795	0.00787641	Number of ribosomes adapted
21.2	21.2326	0.00812486	Number of ribosomes adapted
21.3	21.3852	0.00838193	Number of ribosomes adapted
21.4	21.5372	0.0086479	Number of ribosomes adapted
21.5	21.6888	0.00892306	Number of ribosomes adapted
21.6	21.8399	0.00920774	Number of ribosomes adapted
21.7	21.9905	0.00950222	Number of ribosomes adapted
21.8	22.1406	0.00980683	Number of ribosomes adapted
21.9	22.2902	0.0101219	Number of ribosomes adapted
22	22.4392	0.0104477	Number of ribosomes adapted
22.1	22.5878	0.0107846	Number of ribosomes adapted
22.2	22.7358	0.0111328	Number of ribosomes adapted
22.3	22.8833	0.0114929	Number of ribosomes adapted
22.4	23.0303	0.0118649	Number of ribosomes adapted
22.5	23.1767	0.0122494	Number of ribosomes adapted
22.6	23.3226	0.0126466	Number of ribosomes adapted
22.7	23.468	0.0130568	Number of ribosomes adapted
22.8	23.6128	0.0134804	Number of ribosomes adapted
22.9	23.7571	0.0139176	Number of ribosomes adapted
23	23.9008	0.0143688	Number of ribosomes adapted
23.1	24.044	0.0148344	Number of ribosomes adapted
23.2	24.1866	0.0153145	Number of ribosomes adapted
23.3	24.3287	0.0158095	Number of ribosomes adapted
23.4	24.4702	0.0163197	Number of ribosomes adapted
23.5	24.6112	0.0168454	Number of ribosomes adapted
23.6	24.7516	0.0173868	Number of ribosomes adapted
23.7	24.8914	0.0179441	Number of ribosomes adapted
23.8	25.0306	0.0185177	Number of ribosomes adapted
23.9	25.1693	0.0191077	Number of ribosomes adapted
24	25.3074	0.0197144	Number of ribosomes adapted
24.1	25.445	0.020338	Number of ribosomes adapted
24.2	25.5819	0.0209786	Number of ribosomes adapted
24.3	25.7183	0.0216364	Number of ribosomes adapted
24.4	25.8541	0.0223116	Number of ribosomes adapted
24.5	25.9893	0.0230044	Number of ribosomes adapted
24.6	26.1239	0.0237147	Number of ribosomes adapted
24.7	26.258	0.0244427	Number of ribosomes adapted
24.8	26.3914	0.0251886	Number of ribosomes adapted
24.9	26.5243	0.0259523	Number of ribosomes adapted
25	26.6566	0.026734	Number of ribosomes adapted
25.1	26.7883	0.0275336	Number of ribosomes adapted
25.2	26.9194	0.0283511	Number of ribosomes adapted
25.3	27.0499	0.0291866	Number of ribosomes adapted
25.4	27.1798	0.03004	Number of ribosomes adapted
25.5	27.3091	0.0309113	Number of ribosomes adapted
25.6	27.4378	0.0318005	Number of ribosomes adapted
25.7	27.566	0.0327074	Number of ribosomes adapted
25.8	27.6935	0.0336319	Number of ribosomes adapted
25.9	27.8204	0.034574	Number of ribosomes adapted
26	27.9468	0.0355335	Number of ribosomes adapted
26.1	28.0725	0.0365103	Number of ribosomes adapted
26.2	28.1977	0.0375042	Number of ribosomes adapted
26.3	28.3222	0.038515	Number of ribosomes adapted
26.4	28.4461	0.0395426	Number of ribosomes adapted
26.5	28.5695	0.0405867	Number of ribosomes adapted
26.6	28.6922	0.0416472	Number of ribosomes adapted
26.7	28.8143	0.0427237	Number of ribosomes adapted
26.8	28.9359	0.0438161	Number of ribosomes adapted
26.9	29.0568	0.044924	Number of ribosomes adapted
27	29.1771	0.0460472	Number of ribosomes adapted
27.1	29.2969	0.0471854	Number of ribosomes adapted
27.2	29.416	0.0483383	Number of ribosomes adapted
27.3	29.5345	0.0495054	Number of ribosomes adapted
27.4	29.6524	0.0506866	Number of ribosomes adapted
27.5	29.7698	0.0518814	Number of ribosomes adapted
27.6	29.8865	0.0530895	Number of ribosomes adapted
27.7	30.0026	0.0543104	Number of ribosomes adapted
27.8	30.1181	0.0555439	Number of ribosomes adapted
27.9	30.2331	0.0567895	Number of ribosomes adapted
28	30.3474	0.0580467	Number of ribosomes adapted
28.1	30.4611	0.0593152	Number of ribosomes adapted
28.2	30.5742	0.0605946	Number of ribosomes adapted
28.3	30.6868	0.0618844	Number of ribosomes adapted
28.4	30.7987	0.0631841	Number of ribosomes adapted
28.5	30.91	0.0644933	Number of ribosomes adapted
28.6	31.0208	0.0658116	Number of ribosomes adapted
28.7	31.1309	0.0671385	Number of ribosomes adapted
28.8	31.2405	0.0684736	Number of ribosomes adapted
28.9	31.3494	0.0698163	Number of ribosomes adapted
29	31.4578	0.0711662	Number of ribosomes adapted
29.1	31.5656	0.0725229	Number of ribosomes adapted
29.2	31.6728	0.0738859	Number of ribosomes adapted
29.3	31.7793	0.0752548	Number of ribosomes adapted
29.4	31.8854	0.076629	Number of ribosomes adapted
29.5	31.9908	0.0780081	Number of ribosomes adapted
29.6	32.0956	0.0793917	Number of ribosomes adapted
29.7	32.1998	0.0807793	Number of ribosomes adapted
29.8	32.3035	0.0821705	Number of ribosomes adapted
29.9	32.4066	0.0835648	Number of ribosomes adapted
30	32.5091	0.0849618	Number of ribosomes adapted
30.1	32.611	0.0863611	Number of ribosomes adapted
30.2	32.7123	0.0877624	Number of ribosomes adapted
30.3	32.8131	0.089165	Number of ribosomes adapted
30.4	32.9133	0.0905688	Number of ribosomes adapted
30.5	33.0129	0.0919732	Number of ribosomes adapted
30.6	33.1119	0.0933779	Number of ribosomes adapted
30.7	33.2103	0.0947826	Number of ribosomes adapted
30.8	33.3082	0.0961868	Number of ribosomes adapted
30.9	33.4055	0.0975902	Number of ribosomes adapted
31	33.5023	0.0989925	Number of ribosomes adapted
31.1	33.5985	0.100393	Number of ribosomes adapted
31.2	33.6941	0.101792	Number of ribosomes adapted
31.3	33.7891	0.103189	Number of ribosomes adapted
31.4	33.8836	0.104584	Number of ribosomes adapted
31.5	33.9775	0.105976	Number of ribosomes adapted
31.6	34.0709	0.107365	Number of ribosomes adapted
31.7	34.1637	0.10875	Number of ribosomes adapted
31.8	34.256	0.110133	Number of ribosomes adapted
31.9	34.3477	0.111511	Number of ribosomes adapted
32	34.4388	0.112885	Number of ribosomes adapted
32.1	34.5294	0.114256	Number of ribosomes adapted
32.2	34.6195	0.115621	Number of ribosomes adapted
32.3	34.709	0.116982	Number of ribosomes adapted
32.4	34.7979	0.118339	Number of ribosomes adapted
32.5	34.8864	0.11969	Number of ribosomes adapted
32.6	34.9742	0.121036	Number of ribosomes adapted
32.7	35.0616	0.122376	Number of ribosomes adapted
32.8	35.1484	0.123711	Number of ribosomes adapted
32.9	35.2346	0.12504	Number of ribosomes adapted
33	35.3203	0.126364	Number of ribosomes adapted
33.1	35.4055	0.127681	Number of ribosomes adapted
33.2	35.4902	0.128992	Number of ribosomes adapted
33.3	35.5743	0.130297	Number of ribosomes adapted
33.4	35.658	0.131595	Number of ribosomes adapted
33.5	35.741	0.132887	Number of ribosomes adapted
33.6	35.8236	0.134172	Number of ribosomes adapted
33.7	35.9056	0.135451	Number of ribosomes adapted
33.8	35.9872	0.136722	Number of ribosomes adapted
33.9	36.0682	0.137987	Number of ribosomes adapted
34	36.1487	0.139245	Number of ribosomes adapted
34.1	36.2287	0.140495	Number of ribosomes adapted
34.2	36.3081	0.141739	Number of ribosomes adapted
34.3	36.3871	0.142975	Number of ribosomes adapted
34.4	36.4656	0.144204	Number of ribosomes adapted
34.5	36.5435	0.145426	Number of ribosomes adapted
34.6	36.621	0.14664	Number of ribosomes adapted
34.7	36.698	0.147847	Number of ribosomes adapted
34.8	36.7744	0.149046	Number of ribosomes adapted
34.9	36.8504	0.150238	Number of ribosomes adapted
35	36.9259	0.151422	Number of ribosomes adapted
35.1	37.0009	0.152599	Number of ribosomes adapted
35.2	37.0754	0.153768	Number of ribosomes adapted
35.3	37.1494	0.154929	Number of ribosomes adapted
35.4	37.2229	0.156083	Number of ribosomes adapted
35.5	37.2959	0.157229	Number of ribosomes adapted
35.6	37.3685	0.158367	Number of ribosomes adapted
35.7	37.4406	0.159498	Number of ribosomes adapted
35.8	37.5122	0.160621	Number of ribosomes adapted
35.9	37.5834	0.161736	Number of ribosomes adapted
36	37.654	0.162844	Number of ribosomes adapted
36.1	37.7242	0.163944	Number of ribosomes adapted
36.2	37.794	0.165036	Number of ribosomes adapted
36.3	37.8633	0.166121	Number of ribosomes adapted
36.4	37.9321	0.167197	Number of ribosomes adapted
36.5	38.0004	0.168267	Number of ribosomes adapted
36.6	38.0683	0.169328	Number of ribosomes adapted
36.7	38.1358	0.170382	Number of ribosomes adapted
36.8	38.2028	0.171428	Number of ribosomes adapted
36.9	38.2693	0.172467	Number of ribosomes adapted
37	38.3354	0.173497	Number of ribosomes adapted
37.1	38.4011	0.174521	Number of ribosomes adapted
37.2	38.4663	0.175537	Number of ribosomes adapted
37.3	38.531	0.176545	Number of ribosomes adapted
37.4	38.5954	0.177546	Number of ribosomes adapted
37.5	38.6592	0.178539	Number of ribosomes adapted
37.6	38.7227	0.179525	Number of ribosomes adapted
37.7	38.7857	0.180503	Number of ribosomes adapted
37.8	38.8483	0.181474	Number of ribosomes adapted
37.9	38.9105	0.182437	Number of ribosomes adapted
38	38.9722	0.183394	Number of ribosomes adapted
38.1	39.0335	0.184343	Number of ribosomes adapted
38.2	39.0944	0.185284	Number of ribosomes adapted
38.3	39.1549	0.186218	Number of ribosomes adapted
38.4	39.215	0.187146	Number of ribosomes adapted
38.5	39.2746	0.188066	Number of ribosomes adapted
38.6	39.3339	0.188978	Number of ribosomes adapted
38.7	39.3927	0.189884	Number of ribosomes adapted
38.8	39.4511	0.190783	Number of ribosomes adapted
38.9	39.5092	0.191674	Number of ribosomes adapted
39	39.5668	0.192559	Number of ribosomes adapted
39.1	39.624	0.193436	Number of ribosomes adapted
39.2	39.6808	0.194307	Number of ribosomes adapted
39.3	39.7372	0.195171	Number of ribosomes adapted
39.4	39.7933	0.196028	Number of ribosomes adapted
39.5	39.8489	0.196878	Number of ribosomes adapted
39.6	39.9041	0.197721	Number of ribosomes adapted
39.7	39.959	0.198558	Number of ribosomes adapted
39.8	40.0135	0.199387	Number of ribosomes adapted
39.9	40.0676	0.200211	Number of ribosomes adapted
40	40.1213	0.201027	Number of ribosomes adapted
40.1	40.1746	0.201837	Number of ribosomes adapted
40.2	40.2276	0.202641	Number of ribosomes adapted
40.3	40.2802	0.203438	Number of ribosomes adapted
40.4	40.3324	0.204229	Number of ribosomes adapted
40.5	40.3843	0.205013	Number of ribosomes adapted
40.6	40.4357	0.205791	Number of ribosomes adapted
40.7	40.4869	0.206562	Number of ribosomes adapted
40.8	40.5376	0.207327	Number of ribosomes adapted
40.9	40.588	0.208086	Number of ribosomes adapted
41	40.638	0.208839	Number of ribosomes adapted
41.1	40.6877	0.209586	Number of ribosomes adapted
41.2	40.7371	0.210326	Number of ribosomes adapted
41.3	40.786	0.211061	Number of ribosomes adapted
41.4	40.8347	0.211789	Number of ribosomes adapted
41.5	40.8829	0.212512	Number of ribosomes adapted
41.6	40.9309	0.213228	Number of ribosomes adapted
41.7	40.9785	0.213939	Number of ribosomes adapted
41.8	41.0257	0.214643	Number of ribosomes adapted
41.9	41.0726	0.215342	Number of ribosomes adapted
42	41.1192	0.216036	Number of ribosomes adapted
42.1	41.1654	0.216723	Number of ribosomes adapted
42.2	41.2113	0.217405	Number of ribosomes adapted
42.3	41.2569	0.218081	Number of ribosomes adapted
42.4	41.3021	0.218751	Number of ribosomes adapted
42.5	41.3471	0.219416	Number of ribosomes adapted
42.6	41.3916	0.220075	Number of ribosomes adapted
42.7	41.4359	0.220729	Number of ribosomes adapted
42.8	41.4799	0.221378	Number of ribosomes adapted
42.9	41.5235	0.222021	Number of ribosomes adapted
43	41.5668	0.222658	Number of ribosomes adapted
43.1	41.6098	0.22329	Number of ribosomes adapted
43.2	41.6525	0.223917	Number of ribosomes adapted
43.3	41.6949	0.224539	Number of ribosomes adapted
43.4	41.737	0.225156	Number of ribosomes adapted
43.5	41.7787	0.225767	Number of ribosomes adapted
43.6	41.8202	0.226373	Number of ribosomes adapted
43.7	41.8613	0.226975	Number of ribosomes adapted
43.8	41.9022	0.227571	Number of ribosomes adapted
43.9	41.9427	0.228162	Number of ribosomes adapted
44	41.983	0.228748	Number of ribosomes adapted
44.1	42.023	0.229329	Number of ribosomes adapted
44.2	42.0626	0.229905	Number of ribosomes adapted
44.3	42.102	0.230477	Number of ribosomes adapted
44.4	42.1411	0.231043	Number of ribosomes adapted
44.5	42.1799	0.231605	Number of ribosomes adapted
44.6	42.2184	0.232162	Number of ribosomes adapted
44.7	42.2567	0.232715	Number of ribosomes adapted
44.8	42.2946	0.233262	Number of ribosomes adapted
44.9	42.3323	0.233805	Number of ribosomes adapted
45	42.3697	0.234344	Number of ribosomes adapted
45.1	42.4068	0.234878	Number of ribosomes adapted
45.2	42.4436	0.235407	Number of ribosomes adapted
45.3	42.4802	0.235932	Number of ribosomes adapted
45.4	42.5165	0.236452	Number of ribosomes adapted
45.5	42.5525	0.236968	Number of ribosomes adapted
45.6	42.5883	0.23748	Number of ribosomes adapted
45.7	42.6238	0.237987	Number of ribosomes adapted
45.8	42.6591	0.23849	Number of ribosomes adapted
45.9	42.694	0.238989	Number of ribosomes adapted
46	42.7287	0.239483	Number of ribosomes adapted
46.1	42.7632	0.239974	Number of ribosomes adapted
46.2	42.7974	0.24046	Number of ribosomes adapted
46.3	42.8313	0.240941	Number of ribosomes adapted
46.4	42.865	0.241419	Number of ribosomes adapted
46.5	42.8985	0.241893	Number of ribosomes adapted
46.6	42.9317	0.242363	Number of ribosomes adapted
46.7	42.9646	0.242828	Number of ribosomes adapted
46.8	42.9973	0.24329	Number of ribosomes adapted
46.9	43.0298	0.243748	Number of ribosomes adapted
47	43.062	0.244201	Number of ribosomes adapted
47.1	43.0939	0.244651	Number of ribosomes adapted
47.2	43.1257	0.245098	Number of ribosomes adapted
47.3	43.1572	0.24554	Number of ribosomes adapted
47.4	43.1884	0.245978	Number of ribosomes adapted
47.5	43.2194	0.246413	Number of ribosomes adapted
47.6	43.2502	0.246844	Number of ribosomes adapted
47.7	43.2808	0.247271	Number of ribosomes adapted
47.8	43.3111	0.247695	Number of ribosomes adapted
47.9	43.3412	0.248115	Number of ribosomes adapted
48	43.3711	0.248531	Number of ribosomes adapted
48.1	43.4007	0.248944	Number of ribosomes adapted
48.2	43.4301	0.249354	Number of ribosomes adapted
48.3	43.4593	0.249759	Number of ribosomes adapted
48.4	43.4883	0.250162	Number of ribosomes adapted
48.5	43.5171	0.25056	Number of ribosomes adapted
48.6	43.5456	0.250956	Number of ribosomes adapted
48.7	43.574	0.251348	Number of ribosomes adapted
48.8	43.6021	0.251736	Number of ribosomes adapted
48.9	43.63	0.252122	Number of ribosomes adapted
49	43.6577	0.252504	Number of ribosomes adapted
49.1	43.6851	0.252882	Number of ribosomes adapted
49.2	43.7124	0.253258	Number of ribosomes adapted
49.3	43.7395	0.25363	Number of ribosomes adapted
49.4	43.7663	0.253999	Number of ribosomes adapted
49.5	43.793	0.254365	Number of ribosomes adapted
49.6	43.8194	0.254727	Number of ribosomes adapted
49.7	43.8457	0.255087	Number of ribosomes adapted
49.8	43.8717	0.255443	Number of ribosomes adapted
49.9	43.8976	0.255797	Number of ribosomes adapted
50	43.9232	0.256147	Number of ribosomes adapted
50.1	43.9487	0.256494	Number of ribosomes adapted
50.2	43.974	0.256839	Number of ribosomes adapted
50.3	43.999	0.25718	Number of ribosomes adapted
50.4	44.0239	0.257518	Number of ribosomes adapted
50.5	44.0486	0.257854	Number of ribosomes adapted
50.6	44.0731	0.258186	Number of ribosomes adapted
50.7	44.0974	0.258516	Number of ribosomes adapted
50.8	44.1216	0.258843	Number of ribosomes adapted
50.9	44.1455	0.259167	Number of ribosomes adapted
51	44.1693	0.259488	Number of ribosomes adapted
51.1	44.1928	0.259807	Number of ribosomes adapted
51.2	44.2162	0.260122	Number of ribosomes adapted
51.3	44.2395	0.260435	Number of ribosomes adapted
51.4	44.2625	0.260745	Number of ribosomes adapted
51.5	44.2854	0.261053	Number of ribosomes adapted
51.6	44.3081	0.261358	Number of ribosomes adapted
51.7	44.3306	0.26166	Number of ribosomes adapted
51.8	44.3529	0.26196	Number of ribosomes adapted
51.9	44.3751	0.262257	Number of ribosomes adapted
52	44.3971	0.262551	Number of ribosomes adapted
52.1	44.4189	0.262843	Number of ribosomes adapted
52.2	44.4406	0.263133	Number of ribosomes adapted
52.3	44.4621	0.263419	Number of ribosomes adapted
52.4	44.4834	0.263704	Number of ribosomes adapted
52.5	44.5046	0.263986	Number of ribosomes adapted
52.6	44.5256	0.264265	Number of ribosomes adapted
52.7	44.5464	0.264542	Number of ribosomes adapted
52.8	44.5671	0.264817	Number of ribosomes adapted
52.9	44.5876	0.265089	Number of ribosomes adapted
53	44.608	0.265359	Number of ribosomes adapted
53.1	44.6282	0.265627	Number of ribosomes adapted
53.2	44.6482	0.265892	Number of ribosomes adapted
53.3	44.6681	0.266155	Number of ribosomes adapted
53.4	44.6878	0.266416	Number of ribosomes adapted
53.5	44.7074	0.266674	Number of ribosomes adapted
53.6	44.7269	0.26693	Number of ribosomes adapted
53.7	44.7461	0.267184	Number of ribosomes adapted
53.8	44.7653	0.267436	Number of ribosomes adapted
53.9	44.7843	0.267685	Number of ribosomes adapted
54	44.8031	0.267933	Number of ribosomes adapted
54.1	44.8218	0.268178	Number of ribosomes adapted
54.2	44.8403	0.268421	Number of ribosomes adapted
54.3	44.8587	0.268662	Number of ribosomes adapted
54.4	44.877	0.268901	Number of ribosomes adapted
54.5	44.8951	0.269138	Number of ribosomes adapted
54.6	44.9131	0.269373	Number of ribosomes adapted
54.7	44.9309	0.269605	Number of ribosomes adapted
54.8	44.9486	0.269836	Number of ribosomes adapted
54.9	44.9662	0.270065	Number of ribosomes adapted
55	44.9836	0.270291	Number of ribosomes adapted
55.1	45.0009	0.270516	Number of ribosomes adapted
55.2	45.018	0.270739	Number of ribosomes adapted
55.3	45.035	0.27096	Number of ribosomes adapted
55.4	45.0519	0.271179	Number of ribosomes adapted
55.5	45.0687	0.271396	Number of ribosomes adapted
55.6	45.0853	0.271611	Number of ribosomes adapted
55.7	45.1018	0.271824	Number of ribosomes adapted
55.8	45.1182	0.272035	Number of ribosomes adapted
55.9	45.1344	0.272245	Number of ribosomes adapted
56	45.1505	0.272453	Number of ribosomes adapted
56.1	45.1665	0.272659	Number of ribosomes adapted
56.2	45.1823	0.272863	Number of ribosomes adapted
56.3	45.1981	0.273065	Number of ribosomes adapted
56.4	45.2137	0.273266	Number of ribosomes adapted
56.5	45.2292	0.273465	Number of ribosomes adapted
56.6	45.2445	0.273662	Number of ribosomes adapted
56.7	45.2598	0.273857	Number of ribosomes adapted
56.8	45.2749	0.274051	Number of ribosomes adapted
56.9	45.2899	0.274243	Number of ribosomes adapted
57	45.3048	0.274433	Number of ribosomes adapted
57.1	45.3196	0.274622	Number of ribosomes adapted
57.2	45.3342	0.274809	Number of ribosomes adapted
57.3	45.3488	0.274994	Number of ribosomes adapted
57.4	45.3632	0.275178	Number of ribosomes adapted
57.5	45.3775	0.27536	Number of ribosomes adapted
57.6	45.3917	0.275541	Number of ribosomes adapted
57.7	45.4058	0.27572	Number of ribosomes adapted
57.8	45.4198	0.275897	Number of ribosomes adapted
57.9	45.4337	0.276073	Number of ribosomes adapted
58	45.4474	0.276248	Number of ribosomes adapted
58.1	45.4611	0.27642	Number of ribosomes adapted
58.2	45.4746	0.276592	Number of ribosomes adapted
58.3	45.4881	0.276762	Number of ribosomes adapted
58.4	45.5014	0.27693	Number of ribosomes adapted
58.5	45.5146	0.277097	Number of ribosomes adapted
58.6	45.5278	0.277262	Number of ribosomes adapted
58.7	45.5408	0.277426	Number of ribosomes adapted
58.8	45.5537	0.277589	Number of ribosomes adapted
58.9	45.5665	0.27775	Number of ribosomes adapted
59	45.5792	0.27791	Number of ribosomes adapted
59.1	45.5918	0.278068	Number of ribosomes adapted
59.2	45.6043	0.278225	Number of ribosomes adapted
59.3	45.6168	0.278381	Number of ribosomes adapted
59.4	45.6291	0.278535	Number of ribosomes adapted
59.5	45.6413	0.278688	Number of ribosomes adapted
59.6	45.6534	0.27884	Number of ribosomes adapted
59.7	45.6654	0.27899	Number of ribosomes adapted
59.8	45.6774	0.279139	Number of ribosomes adapted
59.9	45.6892	0.279286	Number of ribosomes adapted
60	45.701	0.279433	Number of ribosomes adapted
60.1	45.7126	0.279578	Number of ribosomes adapted
60.2	45.7242	0.279722	Number of ribosomes adapted
60.3	45.7356	0.279864	Number of ribosomes adapted
60.4	45.747	0.280006	Number of ribosomes adapted
60.5	45.7583	0.280146	Number of ribosomes adapted
60.6	45.7695	0.280284	Number of ribosomes adapted
60.7	45.7806	0.280422	Number of ribosomes adapted
60.8	45.7916	0.280559	Number of ribosomes adapted
60.9	45.8025	0.280694	Number of ribosomes adapted
61	45.8134	0.280828	Number of ribosomes adapted
61.1	45.8241	0.280961	Number of ribosomes adapted
61.2	45.8348	0.281092	Number of ribosomes adapted
61.3	45.8454	0.281223	Number of ribosomes adapted
61.4	45.8559	0.281352	Number of ribosomes adapted
61.5	45.8663	0.281481	Number of ribosomes adapted
61.6	45.8767	0.281608	Number of ribosomes adapted
61.7	45.8869	0.281734	Number of ribosomes adapted
61.8	45.8971	0.281859	Number of ribosomes adapted
61.9	45.9072	0.281983	Number of ribosomes adapted
62	45.9172	0.282106	Number of ribosomes adapted
62.1	45.9271	0.282227	Number of ribosomes adapted
62.2	45.937	0.282348	Number of ribosomes adapted
62.3	45.9468	0.282468	Number of ribosomes adapted
62.4	45.9565	0.282586	Number of ribosomes adapted
62.5	45.9661	0.282704	Number of ribosomes adapted
62.6	45.9756	0.28282	Number of ribosomes adapted
62.7	45.9851	0.282936	Number of ribosomes adapted
62.8	45.9945	0.28305	Number of ribosomes adapted
62.9	46.0038	0.283164	Number of ribosomes adapted
63	46.013	0.283276	Number of ribosomes adapted
63.1	46.0222	0.283388	Number of ribosomes adapted
63.2	46.0313	0.283498	Number of ribosomes adapted
63.3	46.0403	0.283608	Number of ribosomes adapted
63.4	46.0493	0.283716	Number of ribosomes adapted
63.5	46.0581	0.283824	Number of ribosomes adapted
63.6	46.067	0.283931	Number of ribosomes adapted
63.7	46.0757	0.284036	Number of ribosomes adapted
63.8	46.0844	0.284141	Number of ribosomes adapted
63.9	46.093	0.284245	Number of ribosomes adapted
64	46.1015	0.284348	Number of ribosomes adapted
64.1	46.11	0.28445	Number of ribosomes adapted
64.2	46.1183	0.284552	Number of ribosomes adapted
64.3	46.1267	0.284652	Number of ribosomes adapted
64.4	46.1349	0.284751	Number of ribosomes adapted
64.5	46.1431	0.28485	Number of ribosomes adapted
64.6	46.1513	0.284948	Number of ribosomes adapted
64.7	46.1593	0.285045	Number of ribosomes adapted
64.8	46.1673	0.285141	Number of ribosomes adapted
64.9	46.1752	0.285236	Number of ribosomes adapted
65	46.1831	0.28533	Number of ribosomes adapted
65.1	46.1909	0.285424	Number of ribosomes adapted
65.2	46.1987	0.285516	Number of ribosomes adapted
65.3	46.2064	0.285608	Number of ribosomes adapted
65.4	46.214	0.285699	Number of ribosomes adapted
65.5	46.2215	0.28579	Number of ribosomes adapted
65.6	46.229	0.285879	Number of ribosomes adapted
65.7	46.2365	0.285968	Number of ribosomes adapted
65.8	46.2439	0.286056	Number of ribosomes adapted
65.9	46.2512	0.286143	Number of ribosomes adapted
66	46.2584	0.28623	Number of ribosomes adapted
66.1	46.2656	0.286315	Number of ribosomes adapted
66.2	46.2728	0.2864	Number of ribosomes adapted
66.3	46.2799	0.286484	Number of ribosomes adapted
66.4	46.2869	0.286568	Number of ribosomes adapted
66.5	46.2939	0.28665	Number of ribosomes adapted
66.6	46.3008	0.286732	Number of ribosomes adapted
66.7	46.3077	0.286814	Number of ribosomes adapted
66.8	46.3145	0.286894	Number of ribosomes adapted
66.9	46.3212	0.286974	Number of ribosomes adapted
67	46.3279	0.287053	Number of ribosomes adapted
67.1	46.3346	0.287132	Number of ribosomes adapted
67.2	46.3411	0.287209	Number of ribosomes adapted
67.3	46.3477	0.287287	Number of ribosomes adapted
67.4	46.3542	0.287363	Number of ribosomes adapted
67.5	46.3606	0.287439	Number of ribosomes adapted
67.6	46.367	0.287514	Number of ribosomes adapted
67.7	46.3733	0.287588	Number of ribosomes adapted
67.8	46.3796	0.287662	Number of ribosomes adapted
67.9	46.3858	0.287735	Number of ribosomes adapted
68	46.392	0.287808	Number of ribosomes adapted
68.1	46.3981	0.28788	Number of ribosomes adapted
68.2	46.4042	0.287951	Number of ribosomes adapted
68.3	46.4102	0.288021	Number of ribosomes adapted
68.4	46.4162	0.288091	Number of ribosomes adapted
68.5	46.4221	0.288161	Number of ribosomes adapted
68.6	46.428	0.288229	Number of ribosomes adapted
68.7	46.4339	0.288298	Number of ribosomes adapted
68.8	46.4396	0.288365	Number of ribosomes adapted
68.9	46.4454	0.288432	Number of ribosomes adapted
69	46.4511	0.288499	Number of ribosomes adapted
69.1	46.4567	0.288564	Number of ribosomes adapted
69.2	46.4623	0.28863	Number of ribosomes adapted
69.3	46.4679	0.288694	Number of ribosomes adapted
69.4	46.4734	0.288758	Number of ribosomes adapted
69.5	46.4789	0.288822	Number of ribosomes adapted
69.6	46.4843	0.288885	Number of ribosomes adapted
69.7	46.4897	0.288947	Number of ribosomes adapted
69.8	46.495	0.289009	Number of ribosomes adapted
69.9	46.5003	0.28907	Number of ribosomes adapted
70	46.5056	0.289131	Number of ribosomes adapted
70.1	46.5108	0.289192	Number of ribosomes adapted
70.2	46.5159	0.289251	Number of ribosomes adapted
70.3	46.5211	0.289311	Number of ribosomes adapted
70.4	46.5262	0.289369	Number of ribosomes adapted
70.5	46.5312	0.289427	Number of ribosomes adapted
70.6	46.5362	0.289485	Number of ribosomes adapted
70.7	46.5412	0.289542	Number of ribosomes adapted
70.8	46.5461	0.289599	Number of ribosomes adapted
70.9	46.551	0.289655	Number of ribosomes adapted
71	46.5558	0.289711	Number of ribosomes adapted
71.1	46.5606	0.289766	Number of ribosomes adapted
71.2	46.5654	0.289821	Number of ribosomes adapted
71.3	46.5701	0.289875	Number of ribosomes adapted
71.4	46.5748	0.289929	Number of ribosomes adapted
71.5	46.5794	0.289982	Number of ribosomes adapted
71.6	46.584	0.290035	Number of ribosomes adapted
71.7	46.5886	0.290087	Number of ribosomes adapted
71.8	46.5931	0.290139	Number of ribosomes adapted
71.9	46.5976	0.29019	Number of ribosomes adapted
72	46.6021	0.290241	Number of ribosomes adapted
72.1	46.6065	0.290292	Number of ribosomes adapted
72.2	46.6109	0.290342	Number of ribosomes adapted
72.3	46.6153	0.290392	Number of ribosomes adapted
72.4	46.6196	0.290441	Number of ribosomes adapted
72.5	46.6239	0.29049	Number of ribosomes adapted
72.6	46.6281	0.290538	Number of ribosomes adapted
72.7	46.6323	0.290586	Number of ribosomes adapted
72.8	46.6365	0.290634	Number of ribosomes adapted
72.9	46.6407	0.290681	Number of ribosomes adapted
73	46.6448	0.290727	Number of ribosomes adapted
73.1	46.6489	0.290774	Number of ribosomes adapted
73.2	46.6529	0.29082	Number of ribosomes adapted
73.3	46.6569	0.290865	Number of ribosomes adapted
73.4	46.6609	0.29091	Number of ribosomes adapted
73.5	46.6648	0.290955	Number of ribosomes adapted
73.6	46.6688	0.290999	Number of ribosomes adapted
73.7	46.6726	0.291043	Number of ribosomes adapted
73.8	46.6765	0.291087	Number of ribosomes adapted
73.9	46.6803	0.29113	Number of ribosomes adapted
74	46.6841	0.291173	Number of ribosomes adapted
74.1	46.6879	0.291215	Number of ribosomes adapted
74.2	46.6916	0.291257	Number of ribosomes adapted
74.3	46.6953	0.291299	Number of ribosomes adapted
74.4	46.699	0.29134	Number of ribosomes adapted
74.5	46.7026	0.291381	Number of ribosomes adapted
74.6	46.7062	0.291421	Number of ribosomes adapted
74.7	46.7098	0.291462	Number of ribosomes adapted
74.8	46.7133	0.291501	Number of ribosomes adapted
74.9	46.7169	0.291541	Number of ribosomes adapted
75	46.7203	0.29158	Number of ribosomes adapted
75.1	46.7238	0.291619	Number of ribosomes adapted
75.2	46.7272	0.291657	Number of ribosomes adapted
75.3	46.7307	0.291696	Number of ribosomes adapted
75.4	46.734	0.291733	Number of ribosomes adapted
75.5	46.7374	0.291771	Number of ribosomes adapted
75.6	46.7407	0.291808	Number of ribosomes adapted
75.7	46.744	0.291845	Number of ribosomes adapted
75.8	46.7473	0.291881	Number of ribosomes adapted
75.9	46.7505	0.291918	Number of ribosomes adapted
76	46.7537	0.291953	Number of ribosomes adapted
76.1	46.7569	0.291989	Number of ribosomes adapted
76.2	46.7601	0.292024	Number of ribosomes adapted
76.3	46.7632	0.292059	Number of ribosomes adapted
76.4	46.7663	0.292094	Number of ribosomes adapted
76.5	46.7694	0.292128	Number of ribosomes adapted
76.6	46.7725	0.292162	Number of ribosomes adapted
76.7	46.7755	0.292196	Number of ribosomes adapted
76.8	46.7785	0.292229	Number of ribosomes adapted
76.9	46.7815	0.292262	Number of ribosomes adapted
77	46.7845	0.292295	Number of ribosomes adapted
77.1	46.7874	0.292328	Number of ribosomes adapted
77.2	46.7904	0.29236	Number of ribosomes adapted
77.3	46.7932	0.292392	Number of ribosomes adapted
77.4	46.7961	0.292424	Number of ribosomes adapted
77.5	46.799	0.292455	Number of ribosomes adapted
77.6	46.8018	0.292486	Number of ribosomes adapted
77.7	46.8046	0.292517	Number of ribosomes adapted
77.8	46.8073	0.292548	Number of ribosomes adapted
77.9	46.8101	0.292578	Number of ribosomes adapted
78	46.8128	0.292608	Number of ribosomes adapted
78.1	46.8155	0.292638	Number of ribosomes adapted
78.2	46.8182	0.292668	Number of ribosomes adapted
78.3	46.8209	0.292697	Number of ribosomes adapted
78.4	46.8235	0.292726	Number of ribosomes adapted
78.5	46.8261	0.292755	Number of ribosomes adapted
78.6	46.8287	0.292783	Number of ribosomes adapted
78.7	46.8313	0.292812	Number of ribosomes adapted
78.8	46.8339	0.29284	Number of ribosomes adapted
78.9	46.8364	0.292867	Number of ribosomes adapted
79	46.8389	0.292895	Number of ribosomes adapted
79.1	46.8414	0.292922	Number of ribosomes adapted
79.2	46.8439	0.292949	Number of ribosomes adapted
79.3	46.8463	0.292976	Number of ribosomes adapted
79.4	46.8488	0.293003	Number of ribosomes adapted
79.5	46.8512	0.293029	Number of ribosomes adapted
79.6	46.8536	0.293055	Number of ribosomes adapted
79.7	46.856	0.293081	Number of ribosomes adapted
79.8	46.8583	0.293107	Number of ribosomes adapted
79.9	46.8606	0.293132	Number of ribosomes adapted
80	46.863	0.293157	Number of ribosomes adapted
0	0	0	RNA synthesis rate adapted
0.1	1.12166e-19	2.48042e-32	RNA synthesis rate adapted
0.2	4.43175e-14	1.33401e-25	RNA synthesis rate adapted
0.3	2.58791e-11	7.51708e-22	RNA synthesis rate adapted
0.4	1.39397e-09	2.20395e-19	RNA synthesis rate adapted
0.5	2.291e-08	2.44928e-17	RNA synthesis rate adapted
0.6	1.88356e-07	1.5035e-15	RNA synthesis rate adapted
0.7	9.8676e-07	3.74031e-14	RNA synthesis rate adapted
0.8	3.79046e-06	5.02582e-13	RNA synthesis rate adapted
0.9	1.15986e-05	5.28247e-12	RNA synthesis rate adapted
1	2.98313e-05	4.69567e-11	RNA synthesis rate adapted
1.1	6.68327e-05	2.98614e-10	RNA synthesis rate adapted
1.2	0.000133835	1.54332e-09	RNA synthesis rate adapted
1.3	0.000243999	6.7585e-09	RNA synthesis rate adapted
1.4	0.000410315	2.55654e-08	RNA synthesis rate adapted
1.5	0.000642603	8.42644e-08	RNA synthesis rate adapted
1.6	0.000943921	2.44139e-07	RNA synthesis rate adapted
1.7	0.00130735	6.28782e-07	RNA synthesis rate adapted
1.8	0.00171445	1.45695e-06	RNA synthesis rate adapted
1.9	0.00213737	3.07513e-06	RNA synthesis rate adapted
2	0.00254546	5.98279e-06	RNA synthesis rate adapted
2.1	0.00291468	1.08455e-05	RNA synthesis rate adapted
2.2	0.00323492	1.84927e-05	RNA synthesis rate adapted
2.3	0.00351024	2.99005e-05	RNA synthesis rate adapted
2.4	0.00375263	4.61608e-05	RNA synthesis rate adapted
2.5	0.00397478	6.84406e-05	RNA synthesis rate adapted
2.6	0.0041861	9.79377e-05	RNA synthesis rate adapted
2.7	0.00439238	0.000135837	RNA synthesis rate adapted
2.8	0.0045971	0.000183272	RNA synthesis rate adapted
2.9	0.00480249	0.000241289	RNA synthesis rate adapted
3	0.00501018	0.000310825	RNA synthesis rate adapted
3.1	0.00522153	0.000392696	RNA synthesis rate adapted
3.2	0.00543764	0.000487585	RNA synthesis rate adapted
3.3	0.00565948	0.000596042	RNA synthesis rate adapted
3.4	0.00588781	0.000718495	RNA synthesis rate adapted
3.5	0.00612327	0.000855251	RNA synthesis rate adapted
3.6	0.00636633	0.00100651	RNA synthesis rate adapted
3.7	0.00661732	0.00117239	RNA synthesis rate adapted
3.8	0.0068764	0.00135292	RNA synthesis rate adapted
3.9	0.00714364	0.00154806	RNA synthesis rate adapted
4	0.00741896	0.00175773	RNA synthesis rate adapted
4.1	0.00770218	0.0019818	RNA synthesis rate adapted
4.2	0.007993	0.00222011	RNA synthesis rate adapted
4.3	0.00829107	0.00247248	RNA synthesis rate adapted
4.4	0.00859595	0.00273872	RNA synthesis rate adapted
4.5	0.00890715	0.00301864	RNA synthesis rate adapted
4.6	0.00922416	0.00331204	RNA synthesis rate adapted
4.7	0.00954643	0.00361874	RNA synthesis rate adapted
4.8	0.0098734	0.00393856	RNA synthesis rate adapted
4.9	0.0102045	0.00427133	RNA synthesis rate adapted
5	0.0105392	0.00461691	RNA synthesis rate adapted
5.1	0.0108769	0.00497517	RNA synthesis rate adapted
5.2	0.0112172	0.00534601	RNA synthesis rate adapted
5.3	0.0115595	0.00572933	RNA synthesis rate adapted
5.4	0.0119033	0.00612508	RNA synthesis rate adapted
5.5	0.0122483	0.00653321	RNA synthesis rate adapted
5.6	0.012594	0.00695369	RNA synthesis rate adapted
5.7	0.01294	0.00738652	RNA synthesis rate adapted
5.8	0.0132859	0.00783173	RNA synthesis rate adapted
5.9	0.0136316	0.00828934	RNA synthesis rate adapted
6	0.0139766	0.00875942	RNA synthesis rate adapted
6.1	0.0143207	0.00924203	RNA synthesis rate adapted
6.2	0.0146636	0.00973726	RNA synthesis rate adapted
6.3	0.0150052	0.0102452	RNA synthesis rate adapted
6.4	0.0153453	0.010766	RNA synthesis rate adapted
6.5	0.0156836	0.0112998	RNA synthesis rate adapted
6.6	0.0160201	0.0118466	RNA synthesis rate adapted
6.7	0.0163545	0.0124067	RNA synthesis rate adapted
6.8	0.0166868	0.0129802	RNA synthesis rate adapted
6.9	0.0170169	0.0135673	RNA synthesis rate adapted
7	0.0173446	0.0141682	RNA synthesis rate adapted
7.1	0.01767	0.0147829	RNA synthesis rate adapted
7.2	0.0179928	0.0154117	RNA synthesis rate adapted
7.3	0.0183131	0.0160549	RNA synthesis rate adapted
7.4	0.0186308	0.0167124	RNA synthesis rate adapted
7.5	0.0189459	0.0173846	RNA synthesis rate adapted
7.6	0.0192583	0.0180717	RNA synthesis rate adapted
7.7	0.019568	0.0187738	RNA synthesis rate adapted
7.8	0.019875	0.0194911	RNA synthesis rate adapted
7.9	0.0201792	0.0202238	RNA synthesis rate adapted
8	0.0204806	0.0209722	RNA synthesis rate adapted
8.1	0.0207793	0.0217363	RNA synthesis rate adapted
8.2	0.0210752	0.0225164	RNA synthesis rate adapted
8.3	0.0213683	0.0233128	RNA synthesis rate adapted
8.4	0.0216587	0.0241254	RNA synthesis rate adapted
8.5	0.0219462	0.0249547	RNA synthesis rate adapted
8.6	0.022231	0.0258008	RNA synthesis rate adapted
8.7	0.022513	0.0266637	RNA synthesis rate adapted
8.8	0.0227922	0.0275439	RNA synthesis rate adapted
8.9	0.0230686	0.0284414	RNA synthesis rate adapted
9	0.0233424	0.0293564	RNA synthesis rate adapted
9.1	0.0236134	0.0302892	RNA synthesis rate adapted
9.2	0.0238816	0.0312399	RNA synthesis rate adapted
9.3	0.0241472	0.0322088	RNA synthesis rate adapted
9.4	0.0244101	0.033196	RNA synthesis rate adapted
9.5	0.0246703	0.0342017	RNA synthesis rate adapted
9.6	0.0249279	0.0352262	RNA synthesis rate adapted
9.7	0.0251828	0.0362697	RNA synthesis rate adapted
9.8	0.0254352	0.0373323	RNA synthesis rate adapted
9.9	0.0256849	0.0384142	RNA synthesis rate adapted
10	0.025932	0.0395158	RNA synthesis rate adapted
10.1	0.0261766	0.0406372	RNA synthesis rate adapted
10.2	0.0264187	0.0417786	RNA synthesis rate adapted
10.3	0.0266582	0.0429402	RNA synthesis rate adapted
10.4	0.0268953	0.0441223	RNA synthesis rate adapted
10.5	0.0271299	0.0453251	RNA synthesis rate adapted
10.6	0.027362	0.0465489	RNA synthesis rate adapted
10.7	0.0275917	0.0477938	RNA synthesis rate adapted
10.8	0.027819	0.0490602	RNA synthesis rate adapted
10.9	0.0280438	0.0503482	RNA synthesis rate adapted
11	0.0282664	0.0516581	RNA synthesis rate adapted
11.1	0.0284866	0.0529902	RNA synthesis rate adapted
11.2	0.0287044	0.0543447	RNA synthesis rate adapted
11.3	0.02892	0.0557219	RNA synthesis rate adapted
11.4	0.0291333	0.057122	RNA synthesis rate adapted
11.5	0.0293443	0.0585453	RNA synthesis rate adapted
11.6	0.0295531	0.059992	RNA synthesis rate adapted
11.7	0.0297597	0.0614626	RNA synthesis rate adapted
11.8	0.0299641	0.0629571	RNA synthesis rate adapted
11.9	0.0301663	0.0644759	RNA synthesis rate adapted
12	0.0303663	0.0660194	RNA synthesis rate adapted
12.1	0.0305643	0.0675877	RNA synthesis rate adapted
12.2	0.0307601	0.0691812	RNA synthesis rate adapted
12.3	0.0309538	0.0708001	RNA synthesis rate adapted
12.4	0.0311455	0.0724449	RNA synthesis rate adapted
12.5	0.0313351	0.0741157	RNA synthesis rate adapted
12.6	0.0315227	0.0758129	RNA synthesis rate adapted
12.7	0.0317083	0.0775368	RNA synthesis rate adapted
12.8	0.0318919	0.0792878	RNA synthesis rate adapted
12.9	0.0320735	0.081066	RNA synthesis rate adapted
13	0.0322532	0.082872	RNA synthesis rate adapted
13.1	0.032431	0.084706	RNA synthesis rate adapted
13.2	0.0326068	0.0865683	RNA synthesis rate adapted
13.3	0.0327808	0.0884594	RNA synthesis rate adapted
13.4	0.0329529	0.0903794	RNA synthesis rate adapted
13.5	0.0331232	0.0923289	RNA synthesis rate adapted
13.6	0.0332916	0.0943082	RNA synthesis rate adapted
13.7	0.0334583	0.0963175	RNA synthesis rate adapted
13.8	0.0336231	0.0983574	RNA synthesis rate adapted
13.9	0.0337862	0.100428	RNA synthesis rate adapted
14	0.0339475	0.10253	RNA synthesis rate adapted
14.1	0.034107	0.104664	RNA synthesis rate adapted
14.2	0.0342649	0.10683	RNA synthesis rate adapted
14.3	0.034421	0.109028	RNA synthesis rate adapted
14.4	0.0345755	0.111259	RNA synthesis rate adapted
14.5	0.0347283	0.113523	RNA synthesis rate adapted
14.6	0.0348795	0.115822	RNA synthesis rate adapted
14.7	0.035029	0.118154	RNA synthesis rate adapted
14.8	0.0351769	0.120521	RNA synthesis rate adapted
14.9	0.0353233	0.122923	RNA synthesis rate adapted
15	0.035468	0.125361	RNA synthesis rate adapted
15.1	0.0356112	0.127835	RNA synthesis rate adapted
15.2	0.0357528	0.130345	RNA synthesis rate adapted
15.3	0.0358929	0.132892	RNA synthesis rate adapted
15.4	0.0360315	0.135477	RNA synthesis rate adapted
15.5	0.0361686	0.138101	RNA synthesis rate adapted
15.6	0.0363042	0.140763	RNA synthesis rate adapted
15.7	0.0364384	0.143464	RNA synthesis rate adapted
15.8	0.0365711	0.146205	RNA synthesis rate adapted
15.9	0.0367024	0.148986	RNA synthesis rate adapted
16	0.0368322	0.151809	RNA synthesis rate adapted
16.1	0.0369607	0.154673	RNA synthesis rate adapted
16.2	0.0370877	0.157579	RNA synthesis rate adapted
16.3	0.0372134	0.160529	RNA synthesis rate adapted
16.4	0.0373377	0.163522	RNA synthesis rate adapted
16.5	0.0374607	0.16656	RNA synthesis rate adapted
16.6	0.0375823	0.169643	RNA synthesis rate adapted
16.7	0.0377027	0.172771	RNA synthesis rate adapted
16.8	0.0378217	0.175947	RNA synthesis rate adapted
16.9	0.0379394	0.17917	RNA synthesis rate adapted
17	0.0380559	0.182441	RNA synthesis rate adapted
17.1	0.0381711	0.185761	RNA synthesis rate adapted
17.2	0.038285	0.189132	RNA synthesis rate adapted
17.3	0.0383978	0.192553	RNA synthesis rate adapted
17.4	0.0385093	0.196026	RNA synthesis rate adapted
17.5	0.0386195	0.199553	RNA synthesis rate adapted
17.6	0.0387286	0.203133	RNA synthesis rate adapted
17.7	0.0388365	0.206768	RNA synthesis rate adapted
17.8	0.0389433	0.21046	RNA synthesis rate adapted
17.9	0.0390489	0.214209	RNA synthesis rate adapted
18	0.0391533	0.218016	RNA synthesis rate adapted
18.1	0.0392566	0.221882	RNA synthesis rate adapted
18.2	0.0393588	0.22581	RNA synthesis rate adapted
18.3	0.0394599	0.2298	RNA synthesis rate adapted
18.4	0.0395599	0.233854	RNA synthesis rate adapted
18.5	0.0396588	0.237973	RNA synthesis rate adapted
18.6	0.0397566	0.242158	RNA synthesis rate adapted
18.7	0.0398534	0.246411	RNA synthesis rate adapted
18.8	0.0399491	0.250734	RNA synthesis rate adapted
18.9	0.0400437	0.255129	RNA synthesis rate adapted
19	0.0401374	0.259597	RNA synthesis rate adapted
19.1	0.04023	0.264139	RNA synthesis rate adapted
19.2	0.0403216	0.268759	RNA synthesis rate adapted
19.3	0.0404123	0.273457	RNA synthesis rate adapted
19.4	0.0405019	0.278237	RNA synthesis rate adapted
19.5	0.0405906	0.283099	RNA synthesis rate adapted
19.6	0.0406783	0.288048	RNA synthesis rate adapted
19.7	0.0407651	0.293083	RNA synthesis rate adapted
19.8	0.0408509	0.29821	RNA synthesis rate adapted
19.9	0.0409358	0.303429	RNA synthesis rate adapted
20	0.0410197	0.308744	RNA synthesis rate adapted
20.1	0.0411028	0.314157	RNA synthesis rate adapted
20.2	0.0411849	0.319672	RNA synthesis rate adapted
20.3	0.0412662	0.325292	RNA synthesis rate adapted
20.4	0.0413466	0.33102	RNA synthesis rate adapted
20.5	0.0414261	0.33686	RNA synthesis rate adapted
20.6	0.0415047	0.342815	RNA synthesis rate adapted
20.7	0.0415825	0.348889	RNA synthesis rate adapted
20.8	0.0416594	0.355088	RNA synthesis rate adapted
20.9	0.0417355	0.361414	RNA synthesis rate adapted
21	0.0418108	0.367872	RNA synthesis rate adapted
21.1	0.0418853	0.374468	RNA synthesis rate adapted
21.2	0.0419589	0.381207	RNA synthesis rate adapted
21.3	0.0420318	0.388094	RNA synthesis rate adapted
21.4	0.0421038	0.395135	RNA synthesis rate adapted
21.5	0.0421751	0.402336	RNA synthesis rate adapted
21.6	0.0422456	0.409705	RNA synthesis rate adapted
21.7	0.0423153	0.417248	RNA synthesis rate adapted
21.8	0.0423843	0.424972	RNA synthesis rate adapted
21.9	0.0424525	0.432887	RNA synthesis rate adapted
22	0.04252	0.440999	RNA synthesis rate adapted
22.1	0.0425867	0.44932	RNA synthesis rate adapted
22.2	0.0426528	0.457859	RNA synthesis rate adapted
22.3	0.0427181	0.466626	RNA synthesis rate adapted
22.4	0.0427827	0.475634	RNA synthesis rate adapted
22.5	0.0428466	0.484895	RNA synthesis rate adapted
22.6	0.0429098	0.494421	RNA synthesis rate adapted
22.7	0.0429723	0.504229	RNA synthesis rate adapted
22.8	0.0430341	0.514334	RNA synthesis rate adapted
22.9	0.0430953	0.524753	RNA synthesis rate adapted
23	0.0431558	0.535505	RNA synthesis rate adapted
23.1	0.0432156	0.54661	RNA synthesis rate adapted
23.2	0.0432748	0.558091	RNA synthesis rate adapted
23.3	0.0433333	0.569973	RNA synthesis rate adapted
23.4	0.0433912	0.582282	RNA synthesis rate adapted
23.5	0.0434485	0.595048	RNA synthesis rate adapted
23.6	0.0435052	0.608304	RNA synthesis rate adapted
23.7	0.0435612	0.622085	RNA synthesis rate adapted
23.8	0.0436166	0.636432	RNA synthesis rate adapted
23.9	0.0436714	0.651389	RNA synthesis rate adapted
24	0.0437257	0.667005	RNA synthesis rate adapted
24.1	0.0437793	0.683335	RNA synthesis rate adapted
24.2	0.0438324	0.70044	RNA synthesis rate adapted
24.3	0.0438848	0.718387	RNA synthesis rate adapted
24.4	0.0439368	0.737252	RNA synthesis rate adapted
24.5	0.0439881	0.757121	RNA synthesis rate adapted
24.6	0.0440389	0.778088	RNA synthesis rate adapted
24.7	0.0440891	0.800258	RNA synthesis rate adapted
24.8	0.0441388	0.82375	RNA synthesis rate adapted
24.9	0.0441879	0.848693	RNA synthesis rate adapted
25	0.0442365	0.875233	RNA synthesis rate adapted
25.1	0.0442846	0.903528	RNA synthesis rate adapted
25.2	0.0443322	0.933752	RNA synthesis rate adapted
25.3	0.0443792	0.966094	RNA synthesis rate adapted
25.4	0.0444257	1.00076	RNA synthesis rate adapted
25.5	0.0444718	1.03796	RNA synthesis rate adapted
25.6	0.0445173	1.07792	RNA synthesis rate adapted
25.7	0.0445623	1.12087	RNA synthesis rate adapted
25.8	0.0446069	1.16706	RNA synthesis rate adapted
25.9	0.0446509	1.21672	RNA synthesis rate adapted
26	0.0446945	1.27009	RNA synthesis rate adapted
26.1	0.0447376	1.32739	RNA synthesis rate adapted
26.2	0.0447802	1.38883	RNA synthesis rate adapted
26.3	0.0448224	1.45463	RNA synthesis rate adapted
26.4	0.0448641	1.52495	RNA synthesis rate adapted
26.5	0.0449053	1.59995	RNA synthesis rate adapted
26.6	0.0449461	1.67976	RNA synthesis rate adapted
26.7	0.0449865	1.76447	RNA synthesis rate adapted
26.8	0.0450264	1.85417	RNA synthesis rate adapted
26.9	0.0450659	1.94888	RNA synthesis rate adapted
27	0.0451049	2.04862	RNA synthesis rate adapted
27.1	0.0451436	2.15334	RNA synthesis rate adapted
27.2	0.0451818	2.263	RNA synthesis rate adapted
27.3	0.0452196	2.37749	RNA synthesis rate adapted
27.4	0.045257	2.49669	RNA synthesis rate adapted
27.5	0.0452939	2.62045	RNA synthesis rate adapted
27.6	0.0453305	2.74857	RNA synthesis rate adapted
27.7	0.0453667	2.88085	RNA synthesis rate adapted
27.8	0.0454025	3.01705	RNA synthesis rate adapted
27.9	0.0454378	3.15691	RNA synthesis rate adapted
28	0.0454729	3.30015	RNA synthesis rate adapted
28.1	0.0455075	3.44648	RNA synthesis rate adapted
28.2	0.0455417	3.5956	RNA synthesis rate adapted
28.3	0.0455756	3.74718	RNA synthesis rate adapted
28.4	0.0456091	3.9009	RNA synthesis rate adapted
28.5	0.0456423	4.05644	RNA synthesis rate adapted
28.6	0.045675	4.21346	RNA synthesis rate adapted
28.7	0.0457075	4.37165	RNA synthesis rate adapted
28.8	0.0457395	4.53068	RNA synthesis rate adapted
28.9	0.0457713	4.69025	RNA synthesis rate adapted
29	0.0458026	4.85003	RNA synthesis rate adapted
29.1	0.0458337	5.00975	RNA synthesis rate adapted
29.2	0.0458644	5.16913	RNA synthesis rate adapted
29.3	0.0458947	5.32791	RNA synthesis rate adapted
29.4	0.0459248	5.48583	RNA synthesis rate adapted
29.5	0.0459545	5.64268	RNA synthesis rate adapted
29.6	0.0459838	5.79823	RNA synthesis rate adapted
29.7	0.0460129	5.95231	RNA synthesis rate adapted
29.8	0.0460417	6.10474	RNA synthesis rate adapted
29.9	0.0460701	6.25537	RNA synthesis rate adapted
30	0.0460982	6.40407	RNA synthesis rate adapted
30.1	0.046126	6.55075	RNA synthesis rate adapted
30.2	0.0461535	6.69532	RNA synthesis rate adapted
30.3	0.0461808	6.83773	RNA synthesis rate adapted
30.4	0.0462077	6.97795	RNA synthesis rate adapted
30.5	0.0462343	7.11597	RNA synthesis rate adapted
30.6	0.0462606	7.25182	RNA synthesis rate adapted
30.7	0.0462867	7.38555	RNA synthesis rate adapted
30.8	0.0463125	7.51724	RNA synthesis rate adapted
30.9	0.0463379	7.647	RNA synthesis rate adapted
31	0.0463631	7.77498	RNA synthesis rate adapted
31.1	0.0463881	7.90132	RNA synthesis rate adapted
31.2	0.0464127	8.02623	RNA synthesis rate adapted
31.3	0.0464371	8.14992	RNA synthesis rate adapted
31.4	0.0464613	8.27264	RNA synthesis rate adapted
31.5	0.0464851	8.39463	RNA synthesis rate adapted
31.6	0.0465087	8.5162	RNA synthesis rate adapted
31.7	0.0465321	8.63762	RNA synthesis rate adapted
31.8	0.0465552	8.7592	RNA synthesis rate adapted
31.9	0.046578	8.88126	RNA synthesis rate adapted
32	0.0466006	9.0041	RNA synthesis rate adapted
32.1	0.046623	9.12805	RNA synthesis rate adapted
32.2	0.0466451	9.25342	RNA synthesis rate adapted
32.3	0.0466669	9.38051	RNA synthesis rate adapted
32.4	0.0466885	9.5096	RNA synthesis rate adapted
32.5	0.0467099	9.64097	RNA synthesis rate adapted
32.6	0.0467311	9.77488	RNA synthesis rate adapted
32.7	0.046752	9.91154	RNA synthesis rate adapted
32.8	0.0467727	10.0512	RNA synthesis rate adapted
32.9	0.0467932	10.1939	RNA synthesis rate adapted
33	0.0468134	10.34	RNA synthesis rate adapted
33.1	0.0468335	10.4894	RNA synthesis rate adapted
33.2	0.0468533	10.6423	RNA synthesis rate adapted
33.3	0.0468729	10.7988	RNA synthesis rate adapted
33.4	0.0468923	10.9587	RNA synthesis rate adapted
33.5	0.0469114	11.1221	RNA synthesis rate adapted
33.6	0.0469304	11.289	RNA synthesis rate adapted
33.7	0.0469492	11.4592	RNA synthesis rate adapted
33.8	0.0469677	11.6327	RNA synthesis rate adapted
33.9	0.0469861	11.8091	RNA synthesis rate adapted
34	0.0470042	11.9885	RNA synthesis rate adapted
34.1	0.0470222	12.1705	RNA synthesis rate adapted
34.2	0.0470399	12.3549	RNA synthesis rate adapted
34.3	0.0470575	12.5414	RNA synthesis rate adapted
34.4	0.0470749	12.7299	RNA synthesis rate adapted
34.5	0.047092	12.9199	RNA synthesis rate adapted
34.6	0.047109	13.1112	RNA synthesis rate adapted
34.7	0.0471259	13.3036	RNA synthesis rate adapted
34.8	0.0471425	13.4966	RNA synthesis rate adapted
34.9	0.0471589	13.6899	RNA synthesis rate adapted
35	0.0471752	13.8833	RNA synthesis rate adapted
35.1	0.0471913	14.0765	RNA synthesis rate adapted
35.2	0.0472072	14.2691	RNA synthesis rate adapted
35.3	0.0472229	14.4609	RNA synthesis rate adapted
35.4	0.0472385	14.6516	RNA synthesis rate adapted
35.5	0.0472539	14.8409	RNA synthesis rate adapted
35.6	0.0472692	15.0286	RNA synthesis rate adapted
35.7	0.0472842	15.2144	RNA synthesis rate adapted
35.8	0.0472991	15.3981	RNA synthesis rate adapted
35.9	0.0473139	15.5796	RNA synthesis rate adapted
36	0.0473285	15.7586	RNA synthesis rate adapted
36.1	0.0473429	15.935	RNA synthesis rate adapted
36.2	0.0473571	16.1086	RNA synthesis rate adapted
36.3	0.0473712	16.2793	RNA synthesis rate adapted
36.4	0.0473852	16.447	RNA synthesis rate adapted
36.5	0.047399	16.6116	RNA synthesis rate adapted
36.6	0.0474127	16.7731	RNA synthesis rate adapted
36.7	0.0474262	16.9313	RNA synthesis rate adapted
36.8	0.0474395	17.0864	RNA synthesis rate adapted
36.9	0.0474527	17.2382	RNA synthesis rate adapted
37	0.0474658	17.3868	RNA synthesis rate adapted
37.1	0.0474787	17.5322	RNA synthesis rate adapted
37.2	0.0474915	17.6746	RNA synthesis rate adapted
37.3	0.0475042	17.814	RNA synthesis rate adapted
37.4	0.0475167	17.9506	RNA synthesis rate adapted
37.5	0.0475291	18.0845	RNA synthesis rate adapted
37.6	0.0475413	18.2159	RNA synthesis rate adapted
37.7	0.0475534	18.345	RNA synthesis rate adapted
37.8	0.0475654	18.4721	RNA synthesis rate adapted
37.9	0.0475772	18.5974	RNA synthesis rate adapted
38	0.0475889	18.7213	RNA synthesis rate adapted
38.1	0.0476005	18.8439	RNA synthesis rate adapted
38.2	0.047612	18.9657	RNA synthesis rate adapted
38.3	0.0476233	19.0869	RNA synthesis rate adapted
38.4	0.0476345	19.2079	RNA synthesis rate adapted
38.5	0.0476456	19.329	RNA synthesis rate adapted
38.6	0.0476566	19.4506	RNA synthesis rate adapted
38.7	0.0476674	19.573	RNA synthesis rate adapted
38.8	0.0476782	19.6965	RNA synthesis rate adapted
38.9	0.0476888	19.8214	RNA synthesis rate adapted
39	0.0476993	19.948	RNA synthesis rate adapted
39.1	0.0477097	20.0766	RNA synthesis rate adapted
39.2	0.0477199	20.2074	RNA synthesis rate adapted
39.3	0.0477301	20.3406	RNA synthesis rate adapted
39.4	0.0477402	20.4765	RNA synthesis rate adapted
39.5	0.0477501	20.6151	RNA synthesis rate adapted
39.6	0.0477599	20.7567	RNA synthesis rate adapted
[truncated: 404 more rows]

## Sheet: Fig 5
Time h pi	HCV	DV	CB3
0	0	0	0
0.1	8.13768e-06	3.33128e-11	1.27713e-08
0.2	0.0003582	3.24739e-09	9.99927e-07
0.3	0.00227709	4.78404e-08	1.14621e-05
0.4	0.00724381	3.20064e-07	6.08657e-05
0.5	0.0163482	1.37898e-06	0.000213356
0.6	0.0301862	4.46817e-06	0.000575947
0.7	0.0489511	1.19509e-05	0.00129909
0.8	0.072549	2.77364e-05	0.00256699
0.9	0.10069	5.77093e-05	0.00457722
1	0.132953	0.000110113	0.00751061
1.1	0.168837	0.000195911	0.0114954
1.2	0.2078	0.000329048	0.0165741
1.3	0.249282	0.000526574	0.0227018
1.4	0.292729	0.000808702	0.0297776
1.5	0.337605	0.00119876	0.0377437
1.6	0.383403	0.001723	0.046718
1.7	0.429654	0.00241028	0.0571344
1.8	0.475927	0.00329172	0.0698356
1.9	0.521835	0.00440022	0.0860929
2	0.567033	0.00576996	0.10753
2.1	0.611219	0.0074358	0.136008
2.2	0.654131	0.00943259	0.173524
2.3	0.695546	0.0117945	0.222209
2.4	0.735278	0.0145546	0.284505
2.5	0.773176	0.0177435	0.363544
2.6	0.809119	0.0213896	0.463639
2.7	0.843018	0.0255178	0.590954
2.8	0.874808	0.0301492	0.754017
2.9	0.90445	0.0353004	0.964507
3	0.931927	0.0409834	1.23807
3.1	0.957241	0.047205	1.59558
3.2	0.980414	0.0539669	2.06465
3.3	1.00148	0.0612652	2.68164
3.4	1.02049	0.0690909	3.49431
3.5	1.03751	0.0774296	4.56515
3.6	1.05261	0.0862623	5.97575
3.7	1.06588	0.0955652	7.83247
3.8	1.0774	0.105311	10.2734
3.9	1.08727	0.115468	13.4765
4	1.09559	0.126002	17.6685
4.1	1.10248	0.136878	23.1307
4.2	1.10803	0.148058	30.196
4.3	1.11237	0.159503	39.2159
4.4	1.11561	0.171175	50.4432
4.5	1.11786	0.183036	63.6979
4.6	1.11924	0.19505	77.6256
4.7	1.11985	0.207181	89.1555
4.8	1.11982	0.219397	95.7977
4.9	1.11924	0.231668	98.5357
5	1.11823	0.243967	99.4776
5.1	1.11689	0.25627	99.7817
5.2	1.1153	0.268557	99.8887
5.3	1.11357	0.280813	99.9352
5.4	1.11179	0.293025	99.9584
5.5	1.11002	0.305184	99.971
5.6	1.10836	0.317287	99.9785
5.7	1.10686	0.329333	99.9832
5.8	1.10559	0.341324	99.9864
5.9	1.10461	0.353267	99.9886
6	1.10396	0.365172	99.9902
6.1	1.10369	0.377052	99.9914
6.2	1.10383	0.388924	99.9923
6.3	1.10443	0.400805	99.9931
6.4	1.1055	0.412717	99.9937
6.5	1.10706	0.424684	99.9942
6.6	1.10915	0.43673	99.9946
6.7	1.11176	0.448883	99.9949
6.8	1.11491	0.461172	99.9952
6.9	1.11861	0.473627	99.9955
7	1.12286	0.486279	99.9957
7.1	1.12766	0.499162	99.9959
7.2	1.13302	0.512309	99.9961
7.3	1.13893	0.525755	99.9962
7.4	1.14538	0.539535	99.9964
7.5	1.15238	0.553685	99.9965
7.6	1.15992	0.568243	99.9966
7.7	1.16799	0.583245	99.9967
7.8	1.17659	0.59873	99.9968
7.9	1.1857	0.614737	99.9969
8	1.19534	0.631305	99.997
8.1	1.20548	0.648475	99.9971
8.2	1.21611	0.666286	99.9971
8.3	1.22725	0.684782	99.9972
8.4	1.23886	0.704003	99.9972
8.5	1.25096	0.723993	99.9973
8.6	1.26354	0.744797	99.9973
8.7	1.27658	0.766459	99.9974
8.8	1.29009	0.789025	99.9974
8.9	1.30405	0.812542	99.9975
9	1.31847	0.837058	99.9975
9.1	1.33334	0.862624	99.9975
9.2	1.34865	0.889291	99.9976
9.3	1.36441	0.91711	99.9976
9.4	1.3806	0.946136	99.9976
9.5	1.39724	0.976425	99.9977
9.6	1.4143	1.00804	99.9977
9.7	1.4318	1.04103	99.9977
9.8	1.44974	1.07546	99.9977
9.9	1.4681	1.1114	99.9978
10	1.48689	1.14891	99.9978
10.1	1.50611	1.18807	99.9978
10.2	1.52576	1.22893	99.9978
10.3	1.54585	1.27159	99.9978
10.4	1.56636	1.31612	99.9979
10.5	1.5873	1.36259	99.9979
10.6	1.60868	1.4111	99.9979
10.7	1.63049	1.46172	99.9979
10.8	1.65274	1.51456	99.9979
10.9	1.67543	1.56971	99.9979
11	1.69855	1.62727	99.9979
11.1	1.72213	1.68735	99.998
11.2	1.74615	1.75005	99.998
11.3	1.77062	1.81549	99.998
11.4	1.79554	1.8838	99.998
11.5	1.82092	1.95509	99.998
11.6	1.84676	2.02951	99.998
11.7	1.87306	2.10718	99.998
11.8	1.89984	2.18826	99.998
11.9	1.92708	2.27289	99.998
12	1.9548	2.36125	99.998
12.1	1.98301	2.45348	99.9981
12.2	2.0117	2.54978	99.9981
12.3	2.04088	2.65031	99.9981
12.4	2.07056	2.75528	99.9981
12.5	2.10074	2.86489	99.9981
12.6	2.13142	2.97935	99.9981
12.7	2.16262	3.09887	99.9981
12.8	2.19433	3.22369	99.9981
12.9	2.22656	3.35406	99.9981
13	2.25933	3.49022	99.9981
13.1	2.29262	3.63244	99.9981
13.2	2.32645	3.781	99.9981
13.3	2.36083	3.93619	99.9981
13.4	2.39575	4.09831	99.9981
13.5	2.43124	4.26769	99.9981
13.6	2.46728	4.44465	99.9981
13.7	2.50388	4.62954	99.9982
13.8	2.54106	4.82273	99.9982
13.9	2.57882	5.02459	99.9982
14	2.61716	5.23552	99.9982
14.1	2.6561	5.45594	99.9982
14.2	2.69562	5.68628	99.9982
14.3	2.73575	5.92698	99.9982
14.4	2.77648	6.17853	99.9982
14.5	2.81782	6.4414	99.9982
14.6	2.85979	6.71612	99.9982
14.7	2.90237	7.00321	99.9982
14.8	2.94558	7.30324	99.9982
14.9	2.98943	7.61677	99.9982
15	3.03391	7.94443	99.9982
15.1	3.07904	8.28682	99.9982
15.2	3.12482	8.64462	99.9982
15.3	3.17125	9.01849	99.9982
15.4	3.21835	9.40915	99.9982
15.5	3.2661	9.81734	99.9982
15.6	3.31453	10.2438	99.9982
15.7	3.36363	10.6894	99.9982
15.8	3.4134	11.1548	99.9982
15.9	3.46386	11.641	99.9982
16	3.515	12.1489	99.9982
16.1	3.56684	12.6793	99.9982
16.2	3.61937	13.2332	99.9982
16.3	3.6726	13.8116	99.9982
16.4	3.72652	14.4155	99.9982
16.5	3.78116	15.046	99.9982
16.6	3.8365	15.7041	99.9982
16.7	3.89255	16.3909	99.9982
16.8	3.94932	17.1077	99.9982
16.9	4.0068	17.8554	99.9982
17	4.065	18.6355	99.9982
17.1	4.12392	19.449	99.9982
17.2	4.18357	20.2972	99.9982
17.3	4.24393	21.1815	99.9982
17.4	4.30503	22.103	99.9982
17.5	4.36685	23.0632	99.9982
17.6	4.4294	24.0633	99.9982
17.7	4.49267	25.1047	99.9982
17.8	4.55667	26.1885	99.9982
17.9	4.62141	27.3163	99.9983
18	4.68687	28.4892	99.9983
18.1	4.75306	29.7084	99.9983
18.2	4.81997	30.9752	99.9983
18.3	4.88761	32.2907	99.9983
18.4	4.95598	33.6559	99.9983
18.5	5.02507	35.0717	99.9983
18.6	5.09487	36.5388	99.9983
18.7	5.1654	38.058	99.9983
18.8	5.23664	39.6295	99.9983
18.9	5.30859	41.2536	99.9983
19	5.38126	42.93	99.9983
19.1	5.45463	44.6583	99.9983
19.2	5.5287	46.4375	99.9983
19.3	5.60346	48.2661	99.9983
19.4	5.67892	50.1423	99.9983
19.5	5.75507	52.0634	99.9983
19.6	5.83189	54.0259	99.9983
19.7	5.9094	56.0258	99.9983
19.8	5.98757	58.0577	99.9983
19.9	6.06641	60.1156	99.9983
20	6.14591	62.1922	99.9983
20.1	6.22605	64.2789	99.9983
20.2	6.30684	66.366	99.9983
20.3	6.38826	68.4427	99.9983
20.4	6.47031	70.497	99.9983
20.5	6.55297	72.5159	99.9983
20.6	6.63625	74.4858	99.9983
20.7	6.72013	76.3929	99.9983
20.8	6.8046	78.2234	99.9983
20.9	6.88965	79.9647	99.9983
21	6.97527	81.6053	99.9983
21.1	7.06145	83.1362	99.9983
21.2	7.14818	84.5507	99.9983
21.3	7.23546	85.8457	99.9983
21.4	7.32326	87.0209	99.9983
21.5	7.41157	88.0792	99.9983
21.6	7.5004	89.0263	99.9983
21.7	7.58972	89.8696	99.9983
21.8	7.67951	90.6181	99.9983
21.9	7.76978	91.2813	99.9983
22	7.8605	91.8686	99.9983
22.1	7.95167	92.3893	99.9983
22.2	8.04327	92.8516	99.9983
22.3	8.13528	93.2629	99.9983
22.4	8.2277	93.63	99.9983
22.5	8.3205	93.9584	99.9983
22.6	8.41368	94.2532	99.9983
22.7	8.50722	94.5185	99.9983
22.8	8.60111	94.758	99.9983
22.9	8.69534	94.9747	99.9983
23	8.78988	95.1715	99.9983
23.1	8.88472	95.3505	99.9983
23.2	8.97986	95.5137	99.9983
23.3	9.07526	95.663	99.9983
23.4	9.17093	95.7997	99.9983
23.5	9.26684	95.9253	99.9983
23.6	9.36298	96.0408	99.9983
23.7	9.45934	96.1473	99.9983
23.8	9.55589	96.2457	99.9983
23.9	9.65263	96.3366	99.9983
24	9.74954	96.421	99.9983
24.1	9.8466	96.4992	99.9983
24.2	9.9438	96.572	99.9983
24.3	10.0411	96.6397	99.9983
24.4	10.1386	96.7028	99.9983
24.5	10.2361	96.7618	99.9983
24.6	10.3337	96.8169	99.9983
24.7	10.4313	96.8684	99.9983
24.8	10.5291	96.9167	99.9983
24.9	10.6268	96.9621	99.9983
25	10.7246	97.0046	99.9983
25.1	10.8223	97.0446	99.9983
25.2	10.9201	97.0822	99.9983
25.3	11.0178	97.1177	99.9983
25.4	11.1155	97.1511	99.9983
25.5	11.2132	97.1826	99.9983
25.6	11.3108	97.2124	99.9983
25.7	11.4083	97.2405	99.9983
25.8	11.5057	97.2671	99.9983
25.9	11.603	97.2922	99.9983
26	11.7002	97.3161	99.9983
26.1	11.7972	97.3387	99.9983
26.2	11.8941	97.3601	99.9983
26.3	11.9908	97.3804	99.9983
26.4	12.0874	97.3997	99.9983
26.5	12.1838	97.418	99.9983
26.6	12.28	97.4355	99.9983
26.7	12.3759	97.452	99.9983
26.8	12.4717	97.4678	99.9983
26.9	12.5672	97.4828	99.9983
27	12.6625	97.4971	99.9983
27.1	12.7575	97.5107	99.9983
27.2	12.8523	97.5237	99.9983
27.3	12.9468	97.5361	99.9983
27.4	13.041	97.5479	99.9983
27.5	13.1349	97.5592	99.9983
27.6	13.2285	97.5699	99.9983
27.7	13.3218	97.5802	99.9983
27.8	13.4148	97.59	99.9983
27.9	13.5075	97.5994	99.9983
28	13.5998	97.6084	99.9983
28.1	13.6917	97.617	99.9983
28.2	13.7833	97.6252	99.9983
28.3	13.8746	97.6331	99.9983
28.4	13.9654	97.6406	99.9983
28.5	14.0559	97.6478	99.9983
28.6	14.146	97.6547	99.9983
28.7	14.2357	97.6613	99.9983
28.8	14.325	97.6677	99.9983
28.9	14.4139	97.6738	99.9983
29	14.5024	97.6796	99.9983
29.1	14.5904	97.6852	99.9983
29.2	14.6781	97.6906	99.9983
29.3	14.7653	97.6957	99.9983
29.4	14.852	97.7007	99.9983
29.5	14.9384	97.7054	99.9983
29.6	15.0242	97.71	99.9983
29.7	15.1097	97.7144	99.9983
29.8	15.1946	97.7186	99.9983
29.9	15.2791	97.7226	99.9983
30	15.3632	97.7265	99.9983
30.1	15.4468	97.7303	99.9983
30.2	15.5299	97.7339	99.9983
30.3	15.6125	97.7373	99.9983
30.4	15.6947	97.7407	99.9983
30.5	15.7763	97.7439	99.9983
30.6	15.8575	97.747	99.9983
30.7	15.9382	97.75	99.9983
30.8	16.0185	97.7528	99.9983
30.9	16.0982	97.7556	99.9983
31	16.1774	97.7582	99.9983
31.1	16.2562	97.7608	99.9983
31.2	16.3344	97.7633	99.9983
31.3	16.4122	97.7657	99.9983
31.4	16.4894	97.768	99.9983
31.5	16.5661	97.7702	99.9983
31.6	16.6424	97.7723	99.9983
31.7	16.7181	97.7744	99.9983
31.8	16.7934	97.7764	99.9983
31.9	16.8681	97.7783	99.9983
32	16.9423	97.7802	99.9983
32.1	17.0161	97.7819	99.9983
32.2	17.0893	97.7837	99.9983
32.3	17.162	97.7853	99.9983
32.4	17.2342	97.787	99.9983
32.5	17.3059	97.7885	99.9983
32.6	17.3771	97.79	99.9983
32.7	17.4478	97.7915	99.9983
32.8	17.518	97.7929	99.9983
32.9	17.5877	97.7943	99.9983
33	17.6569	97.7956	99.9983
33.1	17.7256	97.7969	99.9983
33.2	17.7937	97.7981	99.9983
33.3	17.8614	97.7993	99.9983
33.4	17.9286	97.8005	99.9983
33.5	17.9953	97.8016	99.9983
33.6	18.0615	97.8027	99.9983
33.7	18.1272	97.8037	99.9983
33.8	18.1924	97.8048	99.9983
33.9	18.2571	97.8058	99.9983
34	18.3213	97.8067	99.9983
34.1	18.385	97.8077	99.9983
34.2	18.4483	97.8086	99.9983
34.3	18.511	97.8094	99.9983
34.4	18.5733	97.8103	99.9983
34.5	18.6351	97.8111	99.9983
34.6	18.6964	97.8119	99.9983
34.7	18.7572	97.8127	99.9983
34.8	18.8176	97.8135	99.9983
34.9	18.8775	97.8142	99.9983
35	18.9369	97.8149	99.9983
35.1	18.9958	97.8156	99.9983
35.2	19.0543	97.8163	99.9983
35.3	19.1123	97.8169	99.9983
35.4	19.1699	97.8176	99.9983
35.5	19.227	97.8182	99.9983
35.6	19.2836	97.8188	99.9983
35.7	19.3398	97.8194	99.9983
35.8	19.3955	97.82	99.9983
35.9	19.4508	97.8205	99.9983
36	19.5056	97.8211	99.9983
36.1	19.56	97.8216	99.9983
36.2	19.6139	97.8221	99.9983
36.3	19.6674	97.8226	99.9983
36.4	19.7204	97.8231	99.9983
36.5	19.773	97.8236	99.9983
36.6	19.8252	97.824	99.9983
36.7	19.877	97.8245	99.9983
36.8	19.9283	97.8249	99.9983
36.9	19.9792	97.8253	99.9983
37	20.0297	97.8258	99.9983
37.1	20.0798	97.8262	99.9983
37.2	20.1294	97.8266	99.9983
37.3	20.1786	97.827	99.9983
37.4	20.2275	97.8273	99.9983
37.5	20.2759	97.8277	99.9983
37.6	20.3239	97.8281	99.9983
37.7	20.3715	97.8284	99.9983
37.8	20.4187	97.8288	99.9983
37.9	20.4655	97.8291	99.9983
38	20.5119	97.8294	99.9983
38.1	20.5579	97.8298	99.9983
38.2	20.6035	97.8301	99.9983
38.3	20.6488	97.8304	99.9983
38.4	20.6936	97.8307	99.9983
38.5	20.7381	97.831	99.9983
38.6	20.7822	97.8313	99.9983
38.7	20.826	97.8316	99.9983
38.8	20.8693	97.8318	99.9983
38.9	20.9123	97.8321	99.9983
39	20.9549	97.8324	99.9983
39.1	20.9972	97.8326	99.9983
39.2	21.039	97.8329	99.9983
39.3	21.0806	97.8331	99.9983
39.4	21.1218	97.8334	99.9983
39.5	21.1626	97.8336	99.9983
39.6	21.203	97.8339	99.9983
39.7	21.2432	97.8341	99.9983
39.8	21.2829	97.8343	99.9983
39.9	21.3224	97.8345	99.9983
40	21.3615	97.8348	99.9983
40.1	21.4002	97.835	99.9983
40.2	21.4387	97.8352	99.9983
40.3	21.4768	97.8354	99.9983
40.4	21.5145	97.8356	99.9983
40.5	21.5519	97.8358	99.9983
40.6	21.5891	97.836	99.9983
40.7	21.6258	97.8362	99.9983
40.8	21.6623	97.8364	99.9983
40.9	21.6985	97.8365	99.9983
41	21.7343	97.8367	99.9983
41.1	21.7698	97.8369	99.9983
41.2	21.8051	97.8371	99.9983
41.3	21.84	97.8372	99.9983
41.4	21.8746	97.8374	99.9983
41.5	21.9089	97.8376	99.9983
41.6	21.9429	97.8377	99.9983
41.7	21.9766	97.8379	99.9983
41.8	22.01	97.838	99.9983
41.9	22.0432	97.8382	99.9983
42	22.076	97.8383	99.9983
42.1	22.1086	97.8385	99.9983
42.2	22.1408	97.8386	99.9983
42.3	22.1728	97.8388	99.9983
42.4	22.2045	97.8389	99.9983
42.5	22.236	97.8391	99.9983
42.6	22.2671	97.8392	99.9983
42.7	22.298	97.8393	99.9983
42.8	22.3286	97.8395	99.9983
42.9	22.3589	97.8396	99.9983
43	22.389	97.8397	99.9983
43.1	22.4188	97.8399	99.9983
43.2	22.4484	97.84	99.9983
43.3	22.4777	97.8401	99.9983
43.4	22.5067	97.8402	99.9983
43.5	22.5355	97.8403	99.9983
43.6	22.564	97.8404	99.9983
43.7	22.5923	97.8406	99.9983
43.8	22.6204	97.8407	99.9983
43.9	22.6482	97.8408	99.9983
44	22.6757	97.8409	99.9983
44.1	22.703	97.841	99.9983
44.2	22.7301	97.8411	99.9983
44.3	22.7569	97.8412	99.9983
44.4	22.7835	97.8413	99.9983
44.5	22.8098	97.8414	99.9983
44.6	22.836	97.8415	99.9983
44.7	22.8619	97.8416	99.9983
44.8	22.8875	97.8417	99.9983
44.9	22.913	97.8418	99.9983
45	22.9382	97.8419	99.9983
45.1	22.9632	97.842	99.9983
45.2	22.988	97.8421	99.9983
45.3	23.0125	97.8422	99.9983
45.4	23.0369	97.8423	99.9983
45.5	23.061	97.8424	99.9983
45.6	23.0849	97.8424	99.9983
45.7	23.1086	97.8425	99.9983
45.8	23.1321	97.8426	99.9983
45.9	23.1554	97.8427	99.9983
46	23.1785	97.8428	99.9983
46.1	23.2014	97.8429	99.9983
46.2	23.2241	97.8429	99.9983
46.3	23.2466	97.843	99.9983
46.4	23.2689	97.8431	99.9983
46.5	23.291	97.8432	99.9983
46.6	23.3129	97.8432	99.9983
46.7	23.3346	97.8433	99.9983
46.8	23.3561	97.8434	99.9983
46.9	23.3774	97.8435	99.9983
47	23.3985	97.8435	99.9983
47.1	23.4195	97.8436	99.9983
47.2	23.4403	97.8437	99.9983
47.3	23.4609	97.8437	99.9983
47.4	23.4813	97.8438	99.9983
47.5	23.5015	97.8439	99.9983
47.6	23.5215	97.8439	99.9983
47.7	23.5414	97.844	99.9983
47.8	23.5611	97.8441	99.9983
47.9	23.5806	97.8441	99.9983
48	23.6	97.8442	99.9983
48.1	23.6192	97.8443	99.9983
48.2	23.6382	97.8443	99.9983
48.3	23.6571	97.8444	99.9983
48.4	23.6757	97.8444	99.9983
48.5	23.6943	97.8445	99.9983
48.6	23.7126	97.8446	99.9983
48.7	23.7308	97.8446	99.9983
48.8	23.7489	97.8447	99.9983
48.9	23.7667	97.8447	99.9983
49	23.7845	97.8448	99.9983
49.1	23.802	97.8448	99.9983
49.2	23.8194	97.8449	99.9983
49.3	23.8367	97.8449	99.9983
49.4	23.8538	97.845	99.9983
49.5	23.8708	97.8451	99.9983
49.6	23.8876	97.8451	99.9983
49.7	23.9042	97.8452	99.9983
49.8	23.9208	97.8452	99.9983
49.9	23.9371	97.8453	99.9983
50	23.9534	97.8453	99.9983
50.1	23.9695	97.8454	99.9983
50.2	23.9854	97.8454	99.9983
50.3	24.0012	97.8454	99.9983
50.4	24.0169	97.8455	99.9983
50.5	24.0324	97.8455	99.9983
50.6	24.0478	97.8456	99.9983
50.7	24.0631	97.8456	99.9983
50.8	24.0782	97.8457	99.9983
50.9	24.0932	97.8457	99.9983
51	24.1081	97.8458	99.9983
51.1	24.1228	97.8458	99.9983
51.2	24.1374	97.8458	99.9983
51.3	24.1519	97.8459	99.9983
51.4	24.1662	97.8459	99.9983
51.5	24.1805	97.846	99.9983
51.6	24.1946	97.846	99.9983
51.7	24.2086	97.846	99.9983
51.8	24.2224	97.8461	99.9983
51.9	24.2362	97.8461	99.9983
52	24.2498	97.8462	99.9983
52.1	24.2633	97.8462	99.9983
52.2	24.2767	97.8462	99.9983
52.3	24.2899	97.8463	99.9983
52.4	24.3031	97.8463	99.9983
52.5	24.3161	97.8464	99.9983
52.6	24.329	97.8464	99.9983
52.7	24.3418	97.8464	99.9983
52.8	24.3545	97.8465	99.9983
52.9	24.3671	97.8465	99.9983
53	24.3796	97.8465	99.9983
53.1	24.392	97.8466	99.9983
53.2	24.4042	97.8466	99.9983
53.3	24.4164	97.8466	99.9983
53.4	24.4284	97.8467	99.9983
53.5	24.4404	97.8467	99.9983
53.6	24.4522	97.8467	99.9983
53.7	24.464	97.8468	99.9983
53.8	24.4756	97.8468	99.9983
53.9	24.4871	97.8468	99.9983
54	24.4986	97.8468	99.9983
54.1	24.5099	97.8469	99.9983
54.2	24.5212	97.8469	99.9983
54.3	24.5323	97.8469	99.9983
54.4	24.5433	97.847	99.9983
54.5	24.5543	97.847	99.9983
54.6	24.5651	97.847	99.9983
54.7	24.5759	97.8471	99.9983
54.8	24.5866	97.8471	99.9983
54.9	24.5971	97.8471	99.9983
55	24.6076	97.8471	99.9983
55.1	24.618	97.8472	99.9983
55.2	24.6283	97.8472	99.9983
55.3	24.6385	97.8472	99.9983
55.4	24.6487	97.8472	99.9983
55.5	24.6587	97.8473	99.9983
55.6	24.6687	97.8473	99.9983
55.7	24.6785	97.8473	99.9983
55.8	24.6883	97.8473	99.9983
55.9	24.698	97.8474	99.9983
56	24.7076	97.8474	99.9983
56.1	24.7171	97.8474	99.9983
56.2	24.7266	97.8474	99.9983
56.3	24.7359	97.8475	99.9983
56.4	24.7452	97.8475	99.9983
56.5	24.7544	97.8475	99.9983
56.6	24.7636	97.8475	99.9983
56.7	24.7726	97.8476	99.9983
56.8	24.7816	97.8476	99.9983
56.9	24.7905	97.8476	99.9983
57	24.7993	97.8476	99.9983
57.1	24.808	97.8476	99.9983
57.2	24.8167	97.8477	99.9983
57.3	24.8253	97.8477	99.9983
57.4	24.8338	97.8477	99.9983
57.5	24.8422	97.8477	99.9983
57.6	24.8506	97.8478	99.9983
57.7	24.8589	97.8478	99.9983
57.8	24.8671	97.8478	99.9983
57.9	24.8753	97.8478	99.9983
58	24.8834	97.8478	99.9983
58.1	24.8914	97.8479	99.9983
58.2	24.8993	97.8479	99.9983
58.3	24.9072	97.8479	99.9983
58.4	24.915	97.8479	99.9983
58.5	24.9228	97.8479	99.9983
58.6	24.9304	97.8479	99.9983
58.7	24.9381	97.848	99.9983
58.8	24.9456	97.848	99.9983
58.9	24.9531	97.848	99.9983
59	24.9605	97.848	99.9983
59.1	24.9679	97.848	99.9983
59.2	24.9752	97.8481	99.9983
59.3	24.9824	97.8481	99.9983
59.4	24.9896	97.8481	99.9983
59.5	24.9967	97.8481	99.9983
59.6	25.0037	97.8481	99.9983
59.7	25.0107	97.8481	99.9983
59.8	25.0176	97.8482	99.9983
59.9	25.0245	97.8482	99.9983
60	25.0313	97.8482	99.9983
60.1	25.0381	97.8482	99.9983
60.2	25.0447	97.8482	99.9983
60.3	25.0514	97.8482	99.9983
60.4	25.058	97.8482	99.9983
60.5	25.0645	97.8483	99.9983
60.6	25.071	97.8483	99.9983
60.7	25.0774	97.8483	99.9983
60.8	25.0837	97.8483	99.9983
60.9	25.09	97.8483	99.9983
61	25.0963	97.8483	99.9983
61.1	25.1025	97.8484	99.9983
61.2	25.1086	97.8484	99.9983
61.3	25.1147	97.8484	99.9983
61.4	25.1208	97.8484	99.9983
61.5	25.1268	97.8484	99.9983
61.6	25.1327	97.8484	99.9983
61.7	25.1386	97.8484	99.9983
61.8	25.1444	97.8484	99.9983
61.9	25.1502	97.8485	99.9983
62	25.156	97.8485	99.9983
62.1	25.1616	97.8485	99.9983
62.2	25.1673	97.8485	99.9983
62.3	25.1729	97.8485	99.9983
62.4	25.1784	97.8485	99.9983
62.5	25.1839	97.8485	99.9983
62.6	25.1894	97.8485	99.9983
62.7	25.1948	97.8486	99.9983
62.8	25.2002	97.8486	99.9983
62.9	25.2055	97.8486	99.9983
63	25.2108	97.8486	99.9983
63.1	25.216	97.8486	99.9983
63.2	25.2212	97.8486	99.9983
63.3	25.2263	97.8486	99.9983
63.4	25.2314	97.8486	99.9983
63.5	25.2365	97.8487	99.9983
63.6	25.2415	97.8487	99.9983
63.7	25.2464	97.8487	99.9983
63.8	25.2514	97.8487	99.9983
63.9	25.2562	97.8487	99.9983
64	25.2611	97.8487	99.9983
64.1	25.2659	97.8487	99.9983
64.2	25.2707	97.8487	99.9983
64.3	25.2754	97.8487	99.9983
64.4	25.2801	97.8488	99.9983
64.5	25.2847	97.8488	99.9983
64.6	25.2893	97.8488	99.9983
64.7	25.2939	97.8488	99.9983
64.8	25.2984	97.8488	99.9983
64.9	25.3029	97.8488	99.9983
65	25.3073	97.8488	99.9983
65.1	25.3118	97.8488	99.9983
65.2	25.3161	97.8488	99.9983
65.3	25.3205	97.8488	99.9983
65.4	25.3248	97.8488	99.9983
65.5	25.3291	97.8489	99.9983
65.6	25.3333	97.8489	99.9983
65.7	25.3375	97.8489	99.9983
65.8	25.3416	97.8489	99.9983
65.9	25.3458	97.8489	99.9983
66	25.3499	97.8489	99.9983
66.1	25.3539	97.8489	99.9983
66.2	25.358	97.8489	99.9983
66.3	25.3619	97.8489	99.9983
66.4	25.3659	97.8489	99.9983
66.5	25.3698	97.8489	99.9983
66.6	25.3737	97.849	99.9983
66.7	25.3776	97.849	99.9983
66.8	25.3814	97.849	99.9983
66.9	25.3852	97.849	99.9983
67	25.389	97.849	99.9983
67.1	25.3927	97.849	99.9983
67.2	25.3964	97.849	99.9983
67.3	25.4001	97.849	99.9983
67.4	25.4037	97.849	99.9983
67.5	25.4073	97.849	99.9983
67.6	25.4109	97.849	99.9983
67.7	25.4144	97.849	99.9983
67.8	25.418	97.849	99.9983
67.9	25.4215	97.8491	99.9983
68	25.4249	97.8491	99.9983
68.1	25.4283	97.8491	99.9983
68.2	25.4317	97.8491	99.9983
68.3	25.4351	97.8491	99.9983
68.4	25.4385	97.8491	99.9983
68.5	25.4418	97.8491	99.9983
68.6	25.4451	97.8491	99.9983
68.7	25.4484	97.8491	99.9983
68.8	25.4516	97.8491	99.9983
68.9	25.4548	97.8491	99.9983
69	25.458	97.8491	99.9983
69.1	25.4611	97.8491	99.9983
69.2	25.4643	97.8491	99.9983
69.3	25.4674	97.8491	99.9983
69.4	25.4705	97.8492	99.9983
69.5	25.4735	97.8492	99.9983
69.6	25.4765	97.8492	99.9983
69.7	25.4796	97.8492	99.9983
69.8	25.4825	97.8492	99.9983
69.9	25.4855	97.8492	99.9983
70	25.4884	97.8492	99.9983
70.1	25.4913	97.8492	99.9983
70.2	25.4942	97.8492	99.9983
70.3	25.4971	97.8492	99.9983
70.4	25.4999	97.8492	99.9983
70.5	25.5027	97.8492	99.9983
70.6	25.5055	97.8492	99.9983
70.7	25.5083	97.8492	99.9983
70.8	25.511	97.8492	99.9983
70.9	25.5137	97.8492	99.9983
71	25.5164	97.8492	99.9983
71.1	25.5191	97.8493	99.9983
71.2	25.5218	97.8493	99.9983
71.3	25.5244	97.8493	99.9983
71.4	25.527	97.8493	99.9983
71.5	25.5296	97.8493	99.9983
71.6	25.5322	97.8493	99.9983
71.7	25.5347	97.8493	99.9983
71.8	25.5372	97.8493	99.9983
71.9	25.5397	97.8493	99.9983
72	25.5422	97.8493	99.9983
72.1	25.5447	97.8493	99.9983
72.2	25.5471	97.8493	99.9983
72.3	25.5495	97.8493	99.9983
72.4	25.552	97.8493	99.9983
72.5	25.5543	97.8493	99.9983
72.6	25.5567	97.8493	99.9983
72.7	25.559	97.8493	99.9983
72.8	25.5614	97.8493	99.9983
72.9	25.5637	97.8493	99.9983
73	25.566	97.8493	99.9983
73.1	25.5682	97.8493	99.9983
73.2	25.5705	97.8494	99.9983
73.3	25.5727	97.8494	99.9983
73.4	25.5749	97.8494	99.9983
73.5	25.5771	97.8494	99.9983
73.6	25.5793	97.8494	99.9983
73.7	25.5815	97.8494	99.9983
73.8	25.5836	97.8494	99.9983
73.9	25.5857	97.8494	99.9983
74	25.5878	97.8494	99.9983
74.1	25.5899	97.8494	99.9983
74.2	25.592	97.8494	99.9983
74.3	25.5941	97.8494	99.9983
74.4	25.5961	97.8494	99.9983
74.5	25.5981	97.8494	99.9983
74.6	25.6001	97.8494	99.9983
74.7	25.6021	97.8494	99.9983
74.8	25.6041	97.8494	99.9983
74.9	25.6061	97.8494	99.9983
75	25.608	97.8494	99.9983
75.1	25.6099	97.8494	99.9983
75.2	25.6118	97.8494	99.9983
75.3	25.6137	97.8494	99.9983
75.4	25.6156	97.8494	99.9983
75.5	25.6175	97.8494	99.9983
75.6	25.6193	97.8494	99.9983
75.7	25.6212	97.8494	99.9983
75.8	25.623	97.8495	99.9983
75.9	25.6248	97.8495	99.9983
76	25.6266	97.8495	99.9983
76.1	25.6284	97.8495	99.9983
76.2	25.6301	97.8495	99.9983
76.3	25.6319	97.8495	99.9983
76.4	25.6336	97.8495	99.9983
76.5	25.6353	97.8495	99.9983
76.6	25.637	97.8495	99.9983
76.7	25.6387	97.8495	99.9983
76.8	25.6404	97.8495	99.9983
76.9	25.6421	97.8495	99.9983
77	25.6437	97.8495	99.9983
77.1	25.6453	97.8495	99.9983
77.2	25.647	97.8495	99.9983
77.3	25.6486	97.8495	99.9983
77.4	25.6502	97.8495	99.9983
77.5	25.6518	97.8495	99.9983
77.6	25.6533	97.8495	99.9983
77.7	25.6549	97.8495	99.9983
77.8	25.6564	97.8495	99.9983
77.9	25.658	97.8495	99.9983
78	25.6595	97.8495	99.9983
78.1	25.661	97.8495	99.9983
78.2	25.6625	97.8495	99.9983
78.3	25.664	97.8495	99.9983
78.4	25.6655	97.8495	99.9983
78.5	25.6669	97.8495	99.9983
78.6	25.6684	97.8495	99.9983
78.7	25.6698	97.8495	99.9983
78.8	25.6713	97.8495	99.9983
78.9	25.6727	97.8495	99.9983
79	25.6741	97.8495	99.9983
79.1	25.6755	97.8496	99.9983
79.2	25.6768	97.8496	99.9983
79.3	25.6782	97.8496	99.9983
79.4	25.6796	97.8496	99.9983
79.5	25.6809	97.8496	99.9983
79.6	25.6823	97.8496	99.9983
79.7	25.6836	97.8496	99.9983
79.8	25.6849	97.8496	99.9983
79.9	25.6862	97.8496	99.9983
80	25.6875	97.8496	99.9983
80.1	25.6888	97.8496	99.9983
80.2	25.6901	97.8496	99.9983
80.3	25.6913	97.8496	99.9983
80.4	25.6926	97.8496	99.9983
80.5	25.6938	97.8496	99.9983
80.6	25.6951	97.8496	99.9983
80.7	25.6963	97.8496	99.9983
80.8	25.6975	97.8496	99.9983
80.9	25.6987	97.8496	99.9983
81	25.6999	97.8496	99.9983
81.1	25.7011	97.8496	99.9983
81.2	25.7023	97.8496	99.9983
81.3	25.7034	97.8496	99.9983
81.4	25.7046	97.8496	99.9983
81.5	25.7058	97.8496	99.9983
81.6	25.7069	97.8496	99.9983
81.7	25.708	97.8496	99.9983
81.8	25.7091	97.8496	99.9983
81.9	25.7103	97.8496	99.9983
82	25.7114	97.8496	99.9983
82.1	25.7125	97.8496	99.9983
82.2	25.7135	97.8496	99.9983
82.3	25.7146	97.8496	99.9983
82.4	25.7157	97.8496	99.9983
82.5	25.7168	97.8496	99.9983
82.6	25.7178	97.8496	99.9983
82.7	25.7189	97.8496	99.9983
82.8	25.7199	97.8496	99.9983
82.9	25.7209	97.8496	99.9983
83	25.7219	97.8496	99.9983
83.1	25.7229	97.8496	99.9983
83.2	25.7239	97.8496	99.9983
83.3	25.7249	97.8496	99.9983
83.4	25.7259	97.8496	99.9983
83.5	25.7269	97.8496	99.9983
83.6	25.7279	97.8496	99.9983
83.7	25.7288	97.8496	99.9983
83.8	25.7298	97.8496	99.9983
83.9	25.7308	97.8496	99.9983
84	25.7317	97.8497	99.9983
84.1	25.7326	97.8497	99.9983
84.2	25.7336	97.8497	99.9983
84.3	25.7345	97.8497	99.9983
84.4	25.7354	97.8497	99.9983
84.5	25.7363	97.8497	99.9983
84.6	25.7372	97.8497	99.9983
84.7	25.7381	97.8497	99.9983
84.8	25.739	97.8497	99.9983
84.9	25.7398	97.8497	99.9983
85	25.7407	97.8497	99.9983
85.1	25.7416	97.8497	99.9983
85.2	25.7424	97.8497	99.9983
85.3	25.7433	97.8497	99.9983
85.4	25.7441	97.8497	99.9983
85.5	25.745	97.8497	99.9983
85.6	25.7458	97.8497	99.9983
85.7	25.7466	97.8497	99.9983
85.8	25.7474	97.8497	99.9983
85.9	25.7482	97.8497	99.9983
86	25.749	97.8497	99.9983
86.1	25.7498	97.8497	99.9983
86.2	25.7506	97.8497	99.9983
86.3	25.7514	97.8497	99.9983
86.4	25.7522	97.8497	99.9983
86.5	25.753	97.8497	99.9983
86.6	25.7537	97.8497	99.9983
86.7	25.7545	97.8497	99.9983
86.8	25.7553	97.8497	99.9983
86.9	25.756	97.8497	99.9983
87	25.7567	97.8497	99.9983
87.1	25.7575	97.8497	99.9983
87.2	25.7582	97.8497	99.9983
87.3	25.7589	97.8497	99.9983
87.4	25.7597	97.8497	99.9983
87.5	25.7604	97.8497	99.9983
87.6	25.7611	97.8497	99.9983
87.7	25.7618	97.8497	99.9983
87.8	25.7625	97.8497	99.9983
87.9	25.7632	97.8497	99.9983
88	25.7639	97.8497	99.9983
88.1	25.7645	97.8497	99.9983
88.2	25.7652	97.8497	99.9983
88.3	25.7659	97.8497	99.9983
88.4	25.7666	97.8497	99.9983
88.5	25.7672	97.8497	99.9983
88.6	25.7679	97.8497	99.9983
88.7	25.7685	97.8497	99.9983
88.8	25.7692	97.8497	99.9983
88.9	25.7698	97.8497	99.9983
89	25.7704	97.8497	99.9983
89.1	25.7711	97.8497	99.9983
89.2	25.7717	97.8497	99.9983
89.3	25.7723	97.8497	99.9983
89.4	25.7729	97.8497	99.9983
89.5	25.7735	97.8497	99.9983
89.6	25.7741	97.8497	99.9983
89.7	25.7747	97.8497	99.9983
89.8	25.7753	97.8497	99.9983
89.9	25.7759	97.8497	99.9983
90	25.7765	97.8497	99.9983
90.1	25.7771	97.8497	99.9983
90.2	25.7777	97.8497	99.9983
90.3	25.7783	97.8497	99.9983
90.4	25.7788	97.8497	99.9983
90.5	25.7794	97.8497	99.9983
90.6	25.78	97.8497	99.9983
90.7	25.7805	97.8497	99.9983
90.8	25.7811	97.8497	99.9983
90.9	25.7816	97.8497	99.9983
91	25.7821	97.8497	99.9983
91.1	25.7827	97.8497	99.9983
91.2	25.7832	97.8497	99.9983
91.3	25.7838	97.8497	99.9983
91.4	25.7843	97.8497	99.9983
91.5	25.7848	97.8497	99.9983
91.6	25.7853	97.8497	99.9983
91.7	25.7858	97.8497	99.9983
91.8	25.7863	97.8497	99.9983
91.9	25.7869	97.8497	99.9983
92	25.7874	97.8497	99.9983
92.1	25.7879	97.8497	99.9983
92.2	25.7883	97.8497	99.9983
92.3	25.7888	97.8497	99.9983
92.4	25.7893	97.8497	99.9983
92.5	25.7898	97.8497	99.9983
92.6	25.7903	97.8497	99.9983
92.7	25.7908	97.8497	99.9983
92.8	25.7912	97.8497	99.9983
92.9	25.7917	97.8497	99.9983
93	25.7922	97.8498	99.9983
93.1	25.7926	97.8498	99.9983
93.2	25.7931	97.8498	99.9983
93.3	25.7935	97.8498	99.9983
93.4	25.794	97.8498	99.9983
93.5	25.7944	97.8498	99.9983
93.6	25.7949	97.8498	99.9983
93.7	25.7953	97.8498	99.9983
93.8	25.7958	97.8498	99.9983
93.9	25.7962	97.8498	99.9983
94	25.7966	97.8498	99.9983
94.1	25.7971	97.8498	99.9983
94.2	25.7975	97.8498	99.9983
94.3	25.7979	97.8498	99.9983
94.4	25.7983	97.8498	99.9983
94.5	25.7987	97.8498	99.9983
94.6	25.7991	97.8498	99.9983
94.7	25.7995	97.8498	99.9983
94.8	25.8	97.8498	99.9983
94.9	25.8004	97.8498	99.9983
95	25.8008	97.8498	99.9983
95.1	25.8011	97.8498	99.9983
95.2	25.8015	97.8498	99.9983
95.3	25.8019	97.8498	99.9983
95.4	25.8023	97.8498	99.9983
95.5	25.8027	97.8498	99.9983
95.6	25.8031	97.8498	99.9983
95.7	25.8035	97.8498	99.9983
95.8	25.8038	97.8498	99.9983
95.9	25.8042	97.8498	99.9983
96	25.8046	97.8498	99.9983
96.1	25.8049	97.8498	99.9983
96.2	25.8053	97.8498	99.9983
96.3	25.8057	97.8498	99.9983
96.4	25.806	97.8498	99.9983
96.5	25.8064	97.8498	99.9983
96.6	25.8067	97.8498	99.9983
96.7	25.8071	97.8498	99.9983
96.8	25.8074	97.8498	99.9983
96.9	25.8078	97.8498	99.9983
97	25.8081	97.8498	99.9983
97.1	25.8084	97.8498	99.9983
97.2	25.8088	97.8498	99.9983
97.3	25.8091	97.8498	99.9983
97.4	25.8094	97.8498	99.9983
97.5	25.8098	97.8498	99.9983
97.6	25.8101	97.8498	99.9983
97.7	25.8104	97.8498	99.9983
97.8	25.8107	97.8498	99.9983
97.9	25.8111	97.8498	99.9983
98	25.8114	97.8498	99.9983
98.1	25.8117	97.8498	99.9983
98.2	25.812	97.8498	99.9983
98.3	25.8123	97.8498	99.9983
98.4	25.8126	97.8498	99.9983
98.5	25.8129	97.8498	99.9983
98.6	25.8132	97.8498	99.9983
98.7	25.8135	97.8498	99.9983
98.8	25.8138	97.8498	99.9983
98.9	25.8141	97.8498	99.9983
99	25.8144	97.8498	99.9983
99.1	25.8147	97.8498	99.9983
99.2	25.815	97.8498	99.9983
99.3	25.8153	97.8498	99.9983
99.4	25.8156	97.8498	99.9983
99.5	25.8158	97.8498	99.9983
99.6	25.8161	97.8498	99.9983
99.7	25.8164	97.8498	99.9983
99.8	25.8167	97.8498	99.9983
99.9	25.817	97.8498	99.9983
100	25.8172	97.8498	99.9983

## Sheet: Fig 6
Time	Sensitivity	Parameter index	Virus							Parameter index	Parameter
1	0.46037	25	CVB3							25	ke
1	0.00047736	24	CVB3							24	kf
1	0.00073821	23	CVB3							23	muV
1	0.0042418	22	CVB3							22	muVE
1	0.00047763	21	CVB3							21	k1
1	0.00047377	20	CVB3							20	k2
1	0.0004741	19	CVB3							19	kc
1	0.00047233	18	CVB3							18	Ribo
1	0.00047456	17	CVB3							17	muRV
1	0.00047134	16	CVB3							16	muTC
1	0.00047133	15	CVB3							15	muL
1	0.00047292	14	CVB3							14	muPS
1	0.00047712	13	CVB3							13	muPN
1	0.00046873	12	CVB3							12	kPin
1	0.00047994	11	CVB3							11	k4m
1	0.00047456	10	CVB3							10	k5
1	0.00047623	9	CVB3							9	k4p
1	0.0004735	8	CVB3							8	k3
1	0.0004722	7	CVB3							7	kPout
1	0.00046618	6	CVB3							6	RCMAX
1	0.00048108	5	CVB3							5	muRC
1	0.00047905	4	CVB3							4	kp
1	0.00047292	3	CVB3							3	kre
1	0.00047099	2	CVB3							2	KD
1	0.00047394	1	CVB3							1	NPS
2	0.36213	25	CVB3
2	0.00053531	24	CVB3
2	0.0014113	23	CVB3
2	0.020407	22	CVB3
2	0.00052662	21	CVB3
2	0.00051831	20	CVB3
2	0.00053315	19	CVB3
2	0.00053382	18	CVB3
2	0.00052965	17	CVB3
2	0.00052607	16	CVB3
2	0.00053298	15	CVB3
2	0.00053088	14	CVB3
2	0.00053219	13	CVB3
2	0.00052401	12	CVB3
2	0.00053358	11	CVB3
2	0.0005282	10	CVB3
2	0.00052497	9	CVB3
2	0.00052891	8	CVB3
2	0.00052421	7	CVB3
2	0.0005214	6	CVB3
2	0.00054004	5	CVB3
2	0.00052944	4	CVB3
2	0.00051958	3	CVB3
2	0.00052024	2	CVB3
2	0.0005404	1	CVB3
3	0.28694	25	CVB3
3	0.001269	24	CVB3
3	0.0022418	23	CVB3
3	0.053572	22	CVB3
3	0.0006669	21	CVB3
3	0.00084746	20	CVB3
3	0.0010387	19	CVB3
3	0.0006071	18	CVB3
3	0.00059092	17	CVB3
3	0.00057918	16	CVB3
3	0.00058165	15	CVB3
3	0.00060663	14	CVB3
3	0.00068456	13	CVB3
3	0.00088215	12	CVB3
3	0.0006485	11	CVB3
3	0.0012258	10	CVB3
3	0.0011525	9	CVB3
3	0.00061154	8	CVB3
3	0.00059198	7	CVB3
3	0.00057469	6	CVB3
3	0.00058452	5	CVB3
3	0.0006233	4	CVB3
3	0.00053367	3	CVB3
3	0.00061167	2	CVB3
3	0.00060077	1	CVB3
4	0.26475	25	CVB3
4	0.038671	24	CVB3
4	0.0036391	23	CVB3
4	0.098247	22	CVB3
4	0.0055754	21	CVB3
4	0.013658	20	CVB3
4	0.015647	19	CVB3
4	0.0012996	18	CVB3
4	0.0017729	17	CVB3
4	0.0010898	16	CVB3
4	0.0013845	15	CVB3
4	0.0016097	14	CVB3
4	0.0039997	13	CVB3
4	0.016919	12	CVB3
4	0.0053271	11	CVB3
4	0.026912	10	CVB3
4	0.04031	9	CVB3
4	0.0025903	8	CVB3
4	0.0047472	7	CVB3
4	0.00080269	6	CVB3
4	0.00082662	5	CVB3
4	0.0021991	4	CVB3
4	0.00084417	3	CVB3
4	0.0014858	2	CVB3
4	0.0011861	1	CVB3
5	0.36515	25	CVB3
5	0.39342	24	CVB3
5	0.011834	23	CVB3
5	0.083891	22	CVB3
5	0.026976	21	CVB3
5	0.17862	20	CVB3
5	0.1022	19	CVB3
5	0.0045333	18	CVB3
5	0.013547	17	CVB3
5	0.0090419	16	CVB3
5	0.009007	15	CVB3
5	0.012512	14	CVB3
5	0.023078	13	CVB3
5	0.19789	12	CVB3
5	0.071302	11	CVB3
5	0.2076	10	CVB3
5	0.39128	9	CVB3
5	0.015034	8	CVB3
5	0.14426	7	CVB3
5	0.002572	6	CVB3
5	0.0064485	5	CVB3
5	0.011188	4	CVB3
5	0.0047727	3	CVB3
5	0.0040767	2	CVB3
5	0.010374	1	CVB3
6	0.39872	25	CVB3
6	0.57831	24	CVB3
6	0.03047	23	CVB3
6	0.051393	22	CVB3
6	0.02953	21	CVB3
6	0.31304	20	CVB3
6	0.19954	19	CVB3
6	0.017252	18	CVB3
6	0.024972	17	CVB3
6	0.024785	16	CVB3
6	0.024716	15	CVB3
6	0.034759	14	CVB3
6	0.037078	13	CVB3
6	0.38494	12	CVB3
6	0.17637	11	CVB3
6	0.27691	10	CVB3
6	0.57347	9	CVB3
6	0.025971	8	CVB3
6	0.41744	7	CVB3
6	0.010568	6	CVB3
6	0.030851	5	CVB3
6	0.018739	4	CVB3
6	0.010049	3	CVB3
6	0.0091867	2	CVB3
6	0.029891	1	CVB3
7	0.33101	25	CVB3
7	0.53469	24	CVB3
7	0.043076	23	CVB3
7	0.038165	22	CVB3
7	0.010841	21	CVB3
7	0.34781	20	CVB3
7	0.23561	19	CVB3
7	0.025361	18	CVB3
7	0.024941	17	CVB3
7	0.031773	16	CVB3
7	0.044149	15	CVB3
7	0.03873	14	CVB3
7	0.015449	13	CVB3
7	0.36628	12	CVB3
7	0.23624	11	CVB3
7	0.21805	10	CVB3
7	0.58261	9	CVB3
7	0.050573	8	CVB3
7	0.49645	7	CVB3
7	0.077502	6	CVB3
7	0.065161	5	CVB3
7	0.015773	4	CVB3
7	0.012686	3	CVB3
7	0.018337	2	CVB3
7	0.043269	1	CVB3
8	0.26105	25	CVB3
8	0.45758	24	CVB3
8	0.017537	23	CVB3
8	0.022192	22	CVB3
8	0.0083886	21	CVB3
8	0.29004	20	CVB3
8	0.17705	19	CVB3
8	0.016259	18	CVB3
8	0.015252	17	CVB3
8	0.01785	16	CVB3
8	0.040618	15	CVB3
8	0.018534	14	CVB3
8	0.005553	13	CVB3
8	0.24875	12	CVB3
8	0.22762	11	CVB3
8	0.20446	10	CVB3
8	0.53818	9	CVB3
8	0.065835	8	CVB3
8	0.43181	7	CVB3
8	0.11536	6	CVB3
8	0.098473	5	CVB3
8	0.011016	4	CVB3
8	0.017693	3	CVB3
8	0.004176	2	CVB3
8	0.022059	1	CVB3
9	0.23046	25	CVB3
9	0.38154	24	CVB3
9	0.011019	23	CVB3
9	0.022753	22	CVB3
9	0.0072296	21	CVB3
9	0.23186	20	CVB3
9	0.12655	19	CVB3
9	0.013369	18	CVB3
9	0.018358	17	CVB3
9	0.0094743	16	CVB3
9	0.038804	15	CVB3
9	0.014125	14	CVB3
9	0.0087257	13	CVB3
9	0.20521	12	CVB3
9	0.23823	11	CVB3
9	0.18998	10	CVB3
9	0.4778	9	CVB3
9	0.086473	8	CVB3
9	0.36314	7	CVB3
9	0.15686	6	CVB3
9	0.061175	5	CVB3
9	0.010522	4	CVB3
9	0.0074259	3	CVB3
9	0.0055912	2	CVB3
9	0.015168	1	CVB3
10	0.19043	25	CVB3
10	0.32005	24	CVB3
10	0.011628	23	CVB3
10	0.015966	22	CVB3
10	0.0056333	21	CVB3
10	0.20932	20	CVB3
10	0.097333	19	CVB3
10	0.013755	18	CVB3
10	0.022452	17	CVB3
10	0.0058565	16	CVB3
10	0.027651	15	CVB3
10	0.017571	14	CVB3
10	0.0073022	13	CVB3
10	0.20398	12	CVB3
10	0.2445	11	CVB3
10	0.17698	10	CVB3
10	0.42917	9	CVB3
10	0.10266	8	CVB3
10	0.32234	7	CVB3
10	0.19313	6	CVB3
10	0.036447	5	CVB3
10	0.0094816	4	CVB3
10	0.010437	3	CVB3
10	0.0069201	2	CVB3
10	0.016533	1	CVB3
1	0.13647	25	HCV
1	0.0018625	24	HCV
1	0.0009196	23	HCV
1	0.0021172	22	HCV
1	0.00072012	21	HCV
1	0.00074965	20	HCV
1	0.0007047	19	HCV
1	0.00077624	18	HCV
1	0.0062101	17	HCV
1	0.00072756	16	HCV
1	0.00078307	15	HCV
1	0.00068796	14	HCV
1	0.00078086	13	HCV
1	0.00073986	12	HCV
1	0.0007589	11	HCV
1	0.00075378	10	HCV
1	0.00079542	9	HCV
1	0.00074702	8	HCV
1	0.0006969	7	HCV
1	0.00075436	6	HCV
1	0.00065799	5	HCV
1	0.00073528	4	HCV
1	0.00080176	3	HCV
1	0.00075233	2	HCV
1	0.00075213	1	HCV
1	0.54186	25	DENV
1	0.00041683	24	DENV
1	0.0011896	23	DENV
1	0.0032173	22	DENV
1	0.00041845	21	DENV
1	0.00042324	20	DENV
1	0.00041581	19	DENV
1	0.00043556	18	DENV
1	0.00042076	17	DENV
1	0.00041789	16	DENV
1	0.00043942	15	DENV
1	0.00042789	14	DENV
1	0.00042489	13	DENV
1	0.00042988	12	DENV
1	0.00042005	11	DENV
1	0.00041687	10	DENV
1	0.00042912	9	DENV
1	0.00042568	8	DENV
1	0.00043101	7	DENV
1	0.00042678	6	DENV
1	0.00042632	5	DENV
1	0.00043581	4	DENV
1	0.00041661	3	DENV
1	0.00042289	2	DENV
1	0.00043435	1	DENV
2	0.058201	25	HCV
2	0.0042913	24	HCV
2	0.0016661	23	HCV
2	0.004238	22	HCV
2	0.0014691	21	HCV
2	0.0013003	20	HCV
2	0.0010929	19	HCV
2	0.0018831	18	HCV
2	0.035931	17	HCV
2	0.0012189	16	HCV
2	0.0012279	15	HCV
2	0.00088455	14	HCV
2	0.001291	13	HCV
2	0.001249	12	HCV
2	0.0011485	11	HCV
2	0.0010937	10	HCV
2	0.0014706	9	HCV
2	0.0012802	8	HCV
2	0.00095268	7	HCV
2	0.0012147	6	HCV
2	0.0009037	5	HCV
2	0.0011609	4	HCV
2	0.0013286	3	HCV
2	0.0011507	2	HCV
2	0.0012822	1	HCV
2	0.51183	25	DENV
2	0.00042696	24	DENV
2	0.0034017	23	DENV
2	0.012426	22	DENV
2	0.00043507	21	DENV
2	0.0004381	20	DENV
2	0.00043082	19	DENV
2	0.00045001	18	DENV
2	0.00043042	17	DENV
2	0.00042848	16	DENV
2	0.00045833	15	DENV
2	0.0004458	14	DENV
2	0.00043807	13	DENV
2	0.00043764	12	DENV
2	0.00042401	11	DENV
2	0.00042683	10	DENV
2	0.00043749	9	DENV
2	0.00044229	8	DENV
2	0.00044461	7	DENV
2	0.00044079	6	DENV
2	0.00043682	5	DENV
2	0.00045281	4	DENV
2	0.0004273	3	DENV
2	0.00044246	2	DENV
2	0.00044739	1	DENV
3	0.032101	25	HCV
3	0.0067285	24	HCV
3	0.0026641	23	HCV
3	0.0057279	22	HCV
3	0.0059526	21	HCV
3	0.0025462	20	HCV
3	0.0027387	19	HCV
3	0.0095846	18	HCV
3	0.07976	17	HCV
3	0.0020743	16	HCV
3	0.0018385	15	HCV
3	0.0012807	14	HCV
3	0.0019768	13	HCV
3	0.0064769	12	HCV
3	0.0028601	11	HCV
3	0.0017201	10	HCV
3	0.0043682	9	HCV
3	0.0022321	8	HCV
3	0.0013677	7	HCV
3	0.0019952	6	HCV
3	0.0018246	5	HCV
3	0.0021396	4	HCV
3	0.002001	3	HCV
3	0.0016493	2	HCV
3	0.0024795	1	HCV
3	0.47952	25	DENV
3	0.00043558	24	DENV
3	0.006834	23	DENV
3	0.028982	22	DENV
3	0.00045196	21	DENV
3	0.00045204	20	DENV
3	0.00044407	19	DENV
3	0.00046573	18	DENV
3	0.00044185	17	DENV
3	0.00043812	16	DENV
3	0.00047598	15	DENV
3	0.00046274	14	DENV
3	0.00044991	13	DENV
3	0.00044421	12	DENV
3	0.00042592	11	DENV
3	0.00043659	10	DENV
3	0.00044202	9	DENV
3	0.00046011	8	DENV
3	0.00045815	7	DENV
3	0.00045495	6	DENV
3	0.00044851	5	DENV
3	0.00047222	4	DENV
3	0.00043677	3	DENV
3	0.0004613	2	DENV
3	0.00045918	1	DENV
4	0.021219	25	HCV
4	0.010525	24	HCV
4	0.0037967	23	HCV
4	0.0058885	22	HCV
4	0.024884	21	HCV
4	0.0051516	20	HCV
4	0.0096754	19	HCV
4	0.041125	18	HCV
4	0.10931	17	HCV
4	0.0030995	16	HCV
4	0.0029791	15	HCV
4	0.0025625	14	HCV
4	0.0027923	13	HCV
4	0.031295	12	HCV
4	0.013958	11	HCV
4	0.003367	10	HCV
4	0.022932	9	HCV
4	0.0035381	8	HCV
4	0.0019236	7	HCV
4	0.0038533	6	HCV
4	0.0045391	5	HCV
4	0.0045818	4	HCV
4	0.0028271	3	HCV
4	0.0023204	2	HCV
4	0.0064334	1	HCV
4	0.44554	25	DENV
4	0.00044295	24	DENV
4	0.011226	23	DENV
4	0.053273	22	DENV
4	0.00046899	21	DENV
4	0.00046461	20	DENV
4	0.00045498	19	DENV
4	0.00048302	18	DENV
4	0.00045509	17	DENV
4	0.00044681	16	DENV
4	0.00049232	15	DENV
4	0.0004788	14	DENV
4	0.00046033	13	DENV
4	0.00044964	12	DENV
4	0.00042611	11	DENV
4	0.00044604	10	DENV
4	0.00044265	9	DENV
4	0.00047928	8	DENV
4	0.00047133	7	DENV
4	0.0004695	6	DENV
4	0.0004615	5	DENV
4	0.00049441	4	DENV
4	0.00044473	3	DENV
4	0.00047924	2	DENV
4	0.00046909	1	DENV
5	0.017646	25	HCV
5	0.016212	24	HCV
5	0.005473	23	HCV
5	0.0053541	22	HCV
5	0.067692	21	HCV
5	0.0089077	20	HCV
5	0.026777	19	HCV
5	0.10839	18	HCV
5	0.10375	17	HCV
5	0.0046212	16	HCV
5	0.0049237	15	HCV
5	0.005241	14	HCV
5	0.0041199	13	HCV
5	0.075892	12	HCV
5	0.045731	11	HCV
5	0.0067357	10	HCV
5	0.078258	9	HCV
5	0.00521	8	HCV
5	0.0029861	7	HCV
5	0.0078691	6	HCV
5	0.0094833	5	HCV
5	0.0088453	4	HCV
5	0.0043009	3	HCV
5	0.0037519	2	HCV
5	0.014073	1	HCV
5	0.41071	25	DENV
5	0.00044984	24	DENV
5	0.016288	23	DENV
5	0.085037	22	DENV
5	0.00048623	21	DENV
5	0.00047549	20	DENV
5	0.00046311	19	DENV
5	0.00050246	18	DENV
5	0.00047031	17	DENV
5	0.00045482	16	DENV
5	0.00050786	15	DENV
5	0.00049441	14	DENV
5	0.00046958	13	DENV
5	0.00045436	12	DENV
5	0.00042525	11	DENV
5	0.00045541	10	DENV
5	0.00043998	9	DENV
5	0.00049988	8	DENV
5	0.0004842	7	DENV
5	0.00048473	6	DENV
5	0.0004761	5	DENV
5	0.00051994	4	DENV
5	0.00045117	3	DENV
5	0.00049658	2	DENV
5	0.00047693	1	DENV
6	0.01815	25	HCV
6	0.021833	24	HCV
6	0.0078866	23	HCV
6	0.0052439	22	HCV
6	0.12281	21	HCV
6	0.012822	20	HCV
6	0.049206	19	HCV
6	0.19226	18	HCV
6	0.078828	17	HCV
6	0.0067039	16	HCV
6	0.0069986	15	HCV
6	0.008173	14	HCV
6	0.0061405	13	HCV
6	0.11824	12	HCV
6	0.091633	11	HCV
6	0.010854	10	HCV
6	0.16123	9	HCV
6	0.0068392	8	HCV
6	0.0045688	7	HCV
6	0.012719	6	HCV
6	0.015397	5	HCV
6	0.013442	4	HCV
6	0.0065603	3	HCV
6	0.0061398	2	HCV
6	0.020375	1	HCV
6	0.37598	25	DENV
6	0.00045731	24	DENV
6	0.021716	23	DENV
6	0.12339	22	DENV
6	0.00050398	21	DENV
6	0.00048493	20	DENV
6	0.00046847	19	DENV
6	0.00052499	18	DENV
6	0.00048799	17	DENV
6	0.00046278	16	DENV
6	0.0005236	15	DENV
6	0.00051073	14	DENV
6	0.00047831	13	DENV
6	0.00045907	12	DENV
6	0.00042417	11	DENV
6	0.00046537	10	DENV
6	0.00043524	9	DENV
6	0.00052229	8	DENV
6	0.00049671	7	DENV
6	0.00050135	6	DENV
6	0.00049287	5	DENV
6	0.00054951	4	DENV
6	0.0004563	3	DENV
6	0.00051405	2	DENV
6	0.00048276	1	DENV
7	0.020026	25	HCV
7	0.025667	24	HCV
7	0.010127	23	HCV
7	0.0056839	22	HCV
7	0.17085	21	HCV
7	0.01658	20	HCV
7	0.067241	19	HCV
7	0.26511	18	HCV
7	0.057092	17	HCV
7	0.0086258	16	HCV
7	0.008441	15	HCV
7	0.010697	14	HCV
7	0.0083681	13	HCV
7	0.14847	12	HCV
7	0.13612	11	HCV
7	0.014428	10	HCV
7	0.24472	9	HCV
7	0.0078061	8	HCV
7	0.0063548	7	HCV
7	0.017101	6	HCV
7	0.021312	5	HCV
7	0.017266	4	HCV
7	0.0088707	3	HCV
7	0.0088312	2	HCV
7	0.025077	1	HCV
7	0.34228	25	DENV
7	0.00046731	24	DENV
7	0.027216	23	DENV
7	0.16697	22	DENV
7	0.00052305	21	DENV
7	0.00049366	20	DENV
7	0.00047175	19	DENV
7	0.00055156	18	DENV
7	0.00050853	17	DENV
7	0.00047187	16	DENV
7	0.00054072	15	DENV
7	0.00052942	14	DENV
7	0.00048774	13	DENV
7	0.00046498	12	DENV
7	0.00042414	11	DENV
7	0.00047712	10	DENV
7	0.00043024	9	DENV
7	0.00054721	8	DENV
7	0.0005092	7	DENV
7	0.00052031	6	DENV
7	0.00051253	5	DENV
7	0.00058395	4	DENV
7	0.00046084	3	DENV
7	0.00053302	2	DENV
7	0.00048712	1	DENV
8	0.021834	25	HCV
8	0.027952	24	HCV
8	0.011734	23	HCV
8	0.0065171	22	HCV
8	0.20467	21	HCV
8	0.020712	20	HCV
8	0.078185	19	HCV
8	0.31785	18	HCV
8	0.044114	17	HCV
8	0.009952	16	HCV
8	0.0090753	15	HCV
8	0.012969	14	HCV
8	0.010365	13	HCV
8	0.1691	12	HCV
8	0.1732	11	HCV
8	0.017059	10	HCV
8	0.31602	9	HCV
8	0.0081826	8	HCV
8	0.0080697	7	HCV
8	0.021044	6	HCV
8	0.026673	5	HCV
8	0.020229	4	HCV
8	0.010627	3	HCV
8	0.011302	2	HCV
8	0.029098	1	HCV
8	0.31045	25	DENV
8	0.00048313	24	DENV
8	0.032528	23	DENV
8	0.21415	22	DENV
8	0.00054465	21	DENV
8	0.00050293	20	DENV
8	0.00047416	19	DENV
8	0.00058347	18	DENV
8	0.00053259	17	DENV
8	0.00048348	16	DENV
8	0.0005606	15	DENV
8	0.00055233	14	DENV
8	0.00049944	13	DENV
8	0.00047444	12	DENV
8	0.00042678	11	DENV
8	0.00049247	10	DENV
8	0.00042776	9	DENV
8	0.00057509	8	DENV
8	0.0005224	7	DENV
8	0.00054268	6	DENV
8	0.00053611	5	DENV
8	0.00062421	4	DENV
8	0.00046601	3	DENV
8	0.0005551	2	DENV
8	0.000491	1	DENV
9	0.023336	25	HCV
9	0.029405	24	HCV
9	0.012815	23	HCV
9	0.0076514	22	HCV
9	0.22705	21	HCV
9	0.025936	20	HCV
9	0.083957	19	HCV
9	0.35405	18	HCV
9	0.037584	17	HCV
9	0.010698	16	HCV
9	0.0091115	15	HCV
9	0.01514	14	HCV
9	0.01203	13	HCV
9	0.18373	12	HCV
9	0.20342	11	HCV
9	0.01881	10	HCV
9	0.37363	9	HCV
9	0.0082049	8	HCV
9	0.0093986	7	HCV
9	0.025051	6	HCV
9	0.030813	5	HCV
9	0.022437	4	HCV
9	0.011757	3	HCV
9	0.013394	2	HCV
9	0.032437	1	HCV
9	0.28112	25	DENV
9	0.00050961	24	DENV
9	0.037444	23	DENV
9	0.26322	22	DENV
9	0.00057035	21	DENV
9	0.00051601	20	DENV
9	0.00047758	19	DENV
9	0.00062243	18	DENV
9	0.00056101	17	DENV
9	0.00049931	16	DENV
9	0.00058512	15	DENV
9	0.00058171	14	DENV
9	0.00051513	13	DENV
9	0.00049225	12	DENV
9	0.00043502	11	DENV
9	0.00051454	10	DENV
9	0.00043187	9	DENV
9	0.00060648	8	DENV
9	0.0005374	7	DENV
9	0.00056952	6	DENV
9	0.00056515	5	DENV
9	0.00067125	4	DENV
9	0.00047312	3	DENV
9	0.000582	2	DENV
9	0.00049589	1	DENV
10	0.02452	25	HCV
10	0.030241	24	HCV
10	0.013599	23	HCV
10	0.0089059	22	HCV
10	0.24191	21	HCV
10	0.032588	20	HCV
10	0.086641	19	HCV
10	0.37933	18	HCV
10	0.03475	17	HCV
10	0.011004	16	HCV
10	0.0087712	15	HCV
10	0.017138	14	HCV
10	0.013358	13	HCV
10	0.19438	12	HCV
10	0.22811	11	HCV
10	0.01982	10	HCV
10	0.41876	9	HCV
10	0.0080212	8	HCV
10	0.010143	7	HCV
10	0.029606	6	HCV
10	0.033399	5	HCV
10	0.023901	4	HCV
10	0.012435	3	HCV
10	0.015094	2	HCV
10	0.034579	1	HCV
10	0.25468	25	DENV
10	0.00055456	24	DENV
10	0.041819	23	DENV
10	0.31259	22	DENV
10	0.0006021	21	DENV
10	0.00054063	20	DENV
10	0.00048475	19	DENV
10	0.00067086	18	DENV
10	0.00059473	17	DENV
10	0.00052146	16	DENV
10	0.00061627	15	DENV
10	0.00062058	14	DENV
10	0.00053678	13	DENV
10	0.00052849	12	DENV
10	0.00045463	11	DENV
10	0.00054871	10	DENV
10	0.00044943	9	DENV
10	0.00064188	8	DENV
10	0.00055567	7	DENV
10	0.00060206	6	DENV
10	0.00060194	5	DENV
10	0.00072602	4	DENV
10	0.00048342	3	DENV
10	0.00061558	2	DENV
10	0.00050373	1	DENV
11	0.025403	25	HCV
11	0.030403	24	HCV
11	0.014249	23	HCV
11	0.010168	22	HCV
11	0.25162	21	HCV
11	0.040452	20	HCV
11	0.087409	19	HCV
11	0.39781	18	HCV
11	0.033953	17	HCV
11	0.010985	16	HCV
11	0.0082542	15	HCV
11	0.018775	14	HCV
11	0.014358	13	HCV
11	0.20195	12	HCV
11	0.24787	11	HCV
11	0.020217	10	HCV
11	0.45285	9	HCV
11	0.0077715	8	HCV
11	0.010307	7	HCV
11	0.034961	6	HCV
11	0.034812	5	HCV
11	0.024544	4	HCV
11	0.01284	3	HCV
11	0.016385	2	HCV
11	0.035342	1	HCV
11	0.23133	25	DENV
11	0.00063094	24	DENV
11	0.045578	23	DENV
11	0.3609	22	DENV
11	0.0006424	21	DENV
11	0.00059344	20	DENV
11	0.0004995	19	DENV
11	0.00073261	18	DENV
11	0.00063491	17	DENV
11	0.0005523	16	DENV
11	0.00065615	15	DENV
11	0.00067353	14	DENV
11	0.00056673	13	DENV
11	0.00060326	12	DENV
11	0.00049724	11	DENV
11	0.00060473	10	DENV
11	0.0004938	9	DENV
11	0.00068159	8	DENV
11	0.00057932	7	DENV
11	0.00064176	6	DENV
11	0.00065049	5	DENV
11	0.00078939	4	DENV
11	0.00049822	3	DENV
11	0.00065779	2	DENV
11	0.00051689	1	DENV
12	0.025998	25	HCV
12	0.029901	24	HCV
12	0.014828	23	HCV
12	0.011363	22	HCV
12	0.25742	21	HCV
12	0.048917	20	HCV
12	0.086819	19	HCV
12	0.41197	18	HCV
12	0.034355	17	HCV
12	0.010728	16	HCV
12	0.0076872	15	HCV
12	0.019871	14	HCV
12	0.015024	13	HCV
12	0.20693	12	HCV
12	0.263	11	HCV
12	0.020115	10	HCV
12	0.47747	9	HCV
12	0.0075525	8	HCV
12	0.010072	7	HCV
12	0.041078	6	HCV
12	0.035675	5	HCV
12	0.024292	4	HCV
12	0.013105	3	HCV
12	0.017208	2	HCV
12	0.034888	1	HCV
12	0.2111	25	DENV
12	0.00076098	24	DENV
12	0.048698	23	DENV
12	0.40709	22	DENV
12	0.00069452	21	DENV
12	0.00071078	20	DENV
12	0.00052751	19	DENV
12	0.00081461	18	DENV
12	0.00068325	17	DENV
12	0.00059473	16	DENV
12	0.00070717	15	DENV
12	0.00074955	14	DENV
12	0.00060829	13	DENV
12	0.00075735	12	DENV
12	0.00058673	11	DENV
12	0.00070201	10	DENV
12	0.00059174	9	DENV
12	0.00072561	8	DENV
12	0.00061166	7	DENV
12	0.00069036	6	DENV
12	0.00071819	5	DENV
12	0.00086231	4	DENV
12	0.00051882	3	DENV
12	0.00071091	2	DENV
12	0.00053871	1	DENV
13	0.026294	25	HCV
13	0.028849	24	HCV
13	0.015334	23	HCV
13	0.012438	22	HCV
13	0.26005	21	HCV
13	0.05733	20	HCV
13	0.08518	19	HCV
13	0.42321	18	HCV
13	0.035533	17	HCV
13	0.010303	16	HCV
13	0.0071477	15	HCV
13	0.020337	14	HCV
13	0.015331	13	HCV
13	0.20976	12	HCV
13	0.27398	11	HCV
13	0.019616	10	HCV
13	0.49429	9	HCV
13	0.0074067	8	HCV
13	0.0096457	7	HCV
13	0.047736	6	HCV
13	0.036397	5	HCV
13	0.023182	4	HCV
13	0.013315	3	HCV
13	0.017495	2	HCV
13	0.033612	1	HCV
13	0.19391	25	DENV
13	0.00098367	24	DENV
13	0.051188	23	DENV
13	0.45032	22	DENV
13	0.00076335	21	DENV
13	0.00097421	20	DENV
13	0.00057803	19	DENV
13	0.00093122	18	DENV
13	0.000743	17	DENV
13	0.00065276	16	DENV
13	0.00077271	15	DENV
13	0.00087024	14	DENV
13	0.00066672	13	DENV
13	0.0010751	12	DENV
13	0.00077302	11	DENV
13	0.00088076	10	DENV
13	0.00079844	9	DENV
13	0.00077396	8	DENV
13	0.0006587	7	DENV
13	0.00075043	6	DENV
13	0.00082016	5	DENV
13	0.00094593	4	DENV
13	0.00054656	3	DENV
13	0.00077759	2	DENV
13	0.00057408	1	DENV
14	0.026278	25	HCV
14	0.027436	24	HCV
14	0.015743	23	HCV
14	0.013353	22	HCV
14	0.2601	21	HCV
14	0.065215	20	HCV
14	0.082747	19	HCV
14	0.43228	18	HCV
14	0.037256	17	HCV
14	0.0097748	16	HCV
14	0.0066878	15	HCV
14	0.020189	14	HCV
14	0.015295	13	HCV
14	0.21084	12	HCV
14	0.28154	11	HCV
14	0.018822	10	HCV
14	0.50498	9	HCV
14	0.0073433	8	HCV
14	0.0091721	7	HCV
14	0.054672	6	HCV
14	0.037159	5	HCV
14	0.021421	4	HCV
14	0.013522	3	HCV
14	0.01724	2	HCV
14	0.031911	1	HCV
14	0.1797	25	DENV
14	0.0013693	24	DENV
14	0.053062	23	DENV
14	0.48994	22	DENV
14	0.00085672	21	DENV
14	0.001572	20	DENV
14	0.00066755	19	DENV
14	0.0011139	18	DENV
14	0.00082087	17	DENV
14	0.00073283	16	DENV
14	0.00085832	15	DENV
14	0.0010931	14	DENV
14	0.00075119	13	DENV
14	0.0017341	12	DENV
14	0.0011624	11	DENV
14	0.001225	10	DENV
14	0.0012289	9	DENV
14	0.00082671	8	DENV
14	0.00073254	7	DENV
14	0.00082672	6	DENV
14	0.00098919	5	DENV
14	0.0010418	4	DENV
14	0.00058324	3	DENV
14	0.00086162	2	DENV
14	0.00063096	1	DENV
15	0.025941	25	HCV
15	0.025849	24	HCV
15	0.016034	23	HCV
15	0.014063	22	HCV
15	0.25813	21	HCV
15	0.072299	20	HCV
15	0.079775	19	HCV
15	0.4396	18	HCV
15	0.039395	17	HCV
15	0.0091997	16	HCV
15	0.0063477	15	HCV
15	0.019519	14	HCV
15	0.015014	13	HCV
15	0.21057	12	HCV
15	0.28641	11	HCV
15	0.017845	10	HCV
15	0.51099	9	HCV
15	0.0073642	8	HCV
15	0.0087273	7	HCV
15	0.06167	6	HCV
15	0.038004	5	HCV
15	0.019328	4	HCV
15	0.013758	3	HCV
15	0.016512	2	HCV
15	0.030063	1	HCV
15	0.16847	25	DENV
15	0.0020488	24	DENV
15	0.054303	23	DENV
15	0.52536	22	DENV
15	0.00098857	21	DENV
15	0.0029428	20	DENV
15	0.00082808	19	DENV
15	0.0014348	18	DENV
15	0.00093149	17	DENV
15	0.00084606	16	DENV
15	0.00097408	15	DENV
15	0.001579	14	DENV
15	0.0008796	13	DENV
15	0.0031117	12	DENV
15	0.0019811	11	DENV
15	0.0019082	10	DENV
15	0.0021258	9	DENV
15	0.0008843	8	DENV
15	0.00085965	7	DENV
15	0.00092873	6	DENV
15	0.0012991	5	DENV
15	0.0011524	4	DENV
15	0.00063269	3	DENV
15	0.00096933	2	DENV
15	0.00072392	1	DENV
16	0.025297	25	HCV
16	0.024231	24	HCV
16	0.016201	23	HCV
16	0.014536	22	HCV
16	0.25465	21	HCV
16	0.078479	20	HCV
16	0.07649	19	HCV
16	0.44541	18	HCV
16	0.041892	17	HCV
16	0.008626	16	HCV
16	0.0061421	15	HCV
16	0.018492	14	HCV
16	0.014583	13	HCV
16	0.20928	12	HCV
16	0.28923	11	HCV
16	0.016792	10	HCV
16	0.51354	9	HCV
16	0.007476	8	HCV
16	0.0083443	7	HCV
16	0.068587	6	HCV
16	0.038931	5	HCV
16	0.017198	4	HCV
16	0.014055	3	HCV
16	0.015444	2	HCV
16	0.02821	1	HCV
16	0.16042	25	DENV
16	0.0032745	24	DENV
16	0.054819	23	DENV
16	0.55584	22	DENV
16	0.0011846	21	DENV
16	0.0060958	20	DENV
16	0.0011246	19	DENV
16	0.0020644	18	DENV
16	0.0011078	17	DENV
16	0.0010135	16	DENV
16	0.0011394	15	DENV
16	0.0027799	14	DENV
16	0.0010869	13	DENV
16	0.0059982	12	DENV
16	0.003705	11	DENV
16	0.003277	10	DENV
16	0.0040028	9	DENV
16	0.00094848	8	DENV
16	0.0010977	7	DENV
16	0.0010775	6	DENV
16	0.0019217	5	DENV
16	0.0012815	4	DENV
16	0.0007065	3	DENV
16	0.001113	2	DENV
16	0.00088151	1	DENV
17	0.024387	25	HCV
17	0.022673	24	HCV
17	0.016249	23	HCV
17	0.014774	22	HCV
17	0.25013	21	HCV
17	0.08378	20	HCV
17	0.073067	19	HCV
17	0.44989	18	HCV
17	0.044723	17	HCV
17	0.0080899	16	HCV
17	0.0060776	15	HCV
17	0.017279	14	HCV
17	0.014063	13	HCV
17	0.20725	12	HCV
17	0.2905	11	HCV
17	0.015758	10	HCV
17	0.51358	9	HCV
17	0.0076738	8	HCV
17	0.0080321	7	HCV
17	0.075331	6	HCV
17	0.03993	5	HCV
17	0.015234	4	HCV
17	0.014449	3	HCV
17	0.014195	2	HCV
17	0.026411	1	HCV
17	0.1561	25	DENV
17	0.0055459	24	DENV
17	0.054373	23	DENV
17	0.58016	22	DENV
17	0.0014939	21	DENV
17	0.013241	20	DENV
17	0.001692	19	DENV
17	0.0034051	18	DENV
17	0.0014215	17	DENV
17	0.001278	16	DENV
17	0.0013923	15	DENV
17	0.0058989	14	DENV
17	0.001439	13	DENV
17	0.011984	12	DENV
17	0.0073046	11	DENV
17	0.0059717	10	DENV
17	0.0079421	9	DENV
17	0.0010244	8	DENV
17	0.0015708	7	DENV
17	0.001322	6	DENV
17	0.0032617	5	DENV
17	0.0014357	4	DENV
17	0.00084177	3	DENV
17	0.0013183	2	DENV
17	0.0011633	1	DENV
18	0.023274	25	HCV
18	0.021223	24	HCV
18	0.016192	23	HCV
18	0.014798	22	HCV
18	0.24495	21	HCV
18	0.088298	20	HCV
18	0.069616	19	HCV
18	0.4532	18	HCV
18	0.047887	17	HCV
18	0.0076156	16	HCV
18	0.0061585	15	HCV
18	0.016021	14	HCV
18	0.013505	13	HCV
18	0.20467	12	HCV
18	0.29065	11	HCV
18	0.01481	10	HCV
18	0.51181	9	HCV
18	0.0079323	8	HCV
18	0.0077868	7	HCV
18	0.081846	6	HCV
18	0.040991	5	HCV
18	0.013539	4	HCV
18	0.014973	3	HCV
18	0.012914	2	HCV
18	0.02469	1	HCV
18	0.15666	25	DENV
18	0.0098732	24	DENV
18	0.052554	23	DENV
18	0.59618	22	DENV
18	0.0020115	21	DENV
18	0.028634	20	DENV
18	0.0028077	19	DENV
18	0.0063789	18	DENV
18	0.0020158	17	DENV
18	0.001732	16	DENV
18	0.0018067	15	DENV
18	0.0136	14	DENV
18	0.0020351	13	DENV
18	0.023975	12	DENV
18	0.014645	11	DENV
18	0.010994	10	DENV
18	0.016183	9	DENV
18	0.0011253	8	DENV
18	0.0025157	7	DENV
18	0.0017806	6	DENV
18	0.0062627	5	DENV
18	0.0016261	4	DENV
18	0.0011459	3	DENV
18	0.0016408	2	DENV
18	0.001698	1	DENV
19	0.022036	25	HCV
19	0.019904	24	HCV
19	0.016052	23	HCV
19	0.014644	22	HCV
19	0.2394	21	HCV
19	0.092171	20	HCV
19	0.066202	19	HCV
19	0.45552	18	HCV
19	0.051392	17	HCV
19	0.0072153	16	HCV
19	0.0063817	15	HCV
19	0.014807	14	HCV
19	0.012946	13	HCV
19	0.20174	12	HCV
19	0.28997	11	HCV
19	0.013992	10	HCV
19	0.50878	9	HCV
19	0.0082192	8	HCV
19	0.0076014	7	HCV
19	0.088097	6	HCV
19	0.042109	5	HCV
19	0.012148	4	HCV
19	0.015655	3	HCV
19	0.011709	2	HCV
19	0.023065	1	HCV
19	0.16402	25	DENV
19	0.01831	24	DENV
19	0.048872	23	DENV
19	0.60025	22	DENV
19	0.0029218	21	DENV
19	0.058244	20	DENV
19	0.0050126	19	DENV
19	0.012895	18	DENV
19	0.0031288	17	DENV
19	0.0025829	16	DENV
19	0.0025157	15	DENV
19	0.028846	14	DENV
19	0.002987	13	DENV
19	0.046309	12	DENV
19	0.028958	11	DENV
19	0.01938	10	DENV
19	0.033119	9	DENV
19	0.0012828	8	DENV
19	0.0042672	7	DENV
19	0.0027308	6	DENV
19	0.012978	5	DENV
19	0.0018728	4	DENV
19	0.0018545	3	DENV
19	0.002195	2	DENV
19	0.0027609	1	DENV
20	0.020747	25	HCV
20	0.01872	24	HCV
20	0.015851	23	HCV
20	0.014353	22	HCV
20	0.23373	21	HCV
20	0.095532	20	HCV
20	0.062863	19	HCV
20	0.45703	18	HCV
20	0.055237	17	HCV
20	0.0068934	16	HCV
20	0.0067357	15	HCV
20	0.013685	14	HCV
20	0.012411	13	HCV
20	0.19857	12	HCV
20	0.28871	11	HCV
20	0.013322	10	HCV
20	0.50489	9	HCV
20	0.0085076	8	HCV
20	0.0074667	7	HCV
20	0.094067	6	HCV
20	0.043292	5	HCV
20	0.011056	4	HCV
20	0.01651	3	HCV
20	0.010646	2	HCV
20	0.021552	1	HCV
20	0.18065	25	DENV
20	0.034916	24	DENV
20	0.043211	23	DENV
20	0.58714	22	DENV
20	0.0045781	21	DENV
20	0.10468	20	DENV
20	0.0092324	19	DENV
20	0.026013	18	DENV
20	0.0050316	17	DENV
20	0.0043038	16	DENV
20	0.0037222	15	DENV
20	0.046719	14	DENV
20	0.0043245	13	DENV
20	0.082993	12	DENV
20	0.054776	11	DENV
20	0.031108	10	DENV
20	0.066403	9	DENV
20	0.0015655	8	DENV
20	0.006999	7	DENV
20	0.0047734	6	DENV
20	0.027009	5	DENV
20	0.0022078	4	DENV
20	0.0032223	3	DENV
20	0.0031936	2	DENV
20	0.0049072	1	DENV
21	0.019469	25	HCV
21	0.017663	24	HCV
21	0.01561	23	HCV
21	0.013965	22	HCV
21	0.22808	21	HCV
21	0.098497	20	HCV
21	0.059622	19	HCV
21	0.4579	18	HCV
21	0.059413	17	HCV
21	0.0066479	16	HCV
21	0.007202	15	HCV
21	0.012677	14	HCV
21	0.011919	13	HCV
21	0.19527	12	HCV
21	0.28707	11	HCV
21	0.012807	10	HCV
21	0.50042	9	HCV
21	0.0087817	8	HCV
21	0.0073738	7	HCV
21	0.099747	6	HCV
21	0.044553	5	HCV
21	0.010236	4	HCV
21	0.017538	3	HCV
21	0.0097519	2	HCV
21	0.020165	1	HCV
21	0.20815	25	DENV
21	0.066993	24	DENV
21	0.036376	23	DENV
21	0.55183	22	DENV
21	0.0076251	21	DENV
21	0.15895	20	DENV
21	0.016644	19	DENV
21	0.048012	18	DENV
21	0.0077963	17	DENV
21	0.0079157	16	DENV
21	0.005621	15	DENV
21	0.053798	14	DENV
21	0.0059349	13	DENV
21	0.13328	12	DENV
21	0.09615	11	DENV
21	0.043971	10	DENV
21	0.1262	9	DENV
21	0.0021114	8	DENV
21	0.010327	7	DENV
21	0.0090106	6	DENV
21	0.051627	5	DENV
21	0.0026766	4	DENV
21	0.0051342	3	DENV
21	0.0049449	2	DENV
21	0.0090642	1	DENV
22	0.018248	25	HCV
22	0.016721	24	HCV
22	0.015347	23	HCV
22	0.013521	22	HCV
22	0.22258	21	HCV
22	0.10115	20	HCV
22	0.056496	19	HCV
22	0.45825	18	HCV
22	0.063902	17	HCV
22	0.0064735	16	HCV
22	0.0077614	15	HCV
22	0.011786	14	HCV
22	0.011481	13	HCV
22	0.1919	12	HCV
22	0.28518	11	HCV
22	0.012437	10	HCV
22	0.49558	9	HCV
22	0.0090359	8	HCV
22	0.0073138	7	HCV
22	0.10514	6	HCV
22	0.045913	5	HCV
22	0.0096498	4	HCV
22	0.018715	3	HCV
22	0.0090314	2	HCV
22	0.018913	1	HCV
22	0.24435	25	DENV
22	0.12462	24	DENV
22	0.029751	23	DENV
22	0.49466	22	DENV
22	0.013124	21	DENV
22	0.20369	20	DENV
22	0.027839	19	DENV
22	0.075665	18	DENV
22	0.01107	17	DENV
22	0.015233	16	DENV
22	0.0081621	15	DENV
22	0.048388	14	DENV
22	0.007603	13	DENV
22	0.18835	12	DENV
22	0.1528	11	DENV
22	0.054688	10	DENV
22	0.21847	9	DENV
22	0.0031625	8	DENV
22	0.013491	7	DENV
22	0.016934	6	DENV
22	0.083435	5	DENV
22	0.0033209	4	DENV
22	0.0070834	3	DENV
22	0.0077077	2	DENV
22	0.01619	1	DENV
23	0.017116	25	HCV
23	0.015877	24	HCV
23	0.01507	23	HCV
23	0.013056	22	HCV
23	0.21731	21	HCV
23	0.10355	20	HCV
23	0.053498	19	HCV
23	0.45822	18	HCV
23	0.068679	17	HCV
23	0.0063616	16	HCV
23	0.0083955	15	HCV
23	0.011007	14	HCV
23	0.011104	13	HCV
23	0.1885	12	HCV
23	0.28314	11	HCV
23	0.012198	10	HCV
23	0.49053	9	HCV
23	0.0092713	8	HCV
23	0.0072786	7	HCV
23	0.11025	6	HCV
23	0.04739	5	HCV
23	0.0092588	4	HCV
23	0.020004	3	HCV
23	0.0084743	2	HCV
23	0.0178	1	HCV
23	0.2819	25	DENV
23	0.21288	24	DENV
23	0.024229	23	DENV
23	0.42597	22	DENV
23	0.022441	21	DENV
23	0.22822	20	DENV
23	0.041563	19	DENV
23	0.10024	18	DENV
23	0.014236	17	DENV
23	0.027877	16	DENV
23	0.010874	15	DENV
23	0.039933	14	DENV
23	0.009013	13	DENV
23	0.23492	12	DENV
23	0.21777	11	DENV
23	0.061373	10	DENV
23	0.3333	9	DENV
23	0.0050485	8	DENV
23	0.015988	7	DENV
23	0.029657	6	DENV
23	0.11005	5	DENV
23	0.004131	4	DENV
23	0.0084222	3	DENV
23	0.011418	2	DENV
23	0.026118	1	DENV
24	0.016089	25	HCV
24	0.015117	24	HCV
24	0.014785	23	HCV
24	0.012602	22	HCV
24	0.2123	21	HCV
24	0.10575	20	HCV
24	0.050645	19	HCV
24	0.45788	18	HCV
24	0.073715	17	HCV
24	0.0063019	16	HCV
24	0.0090891	15	HCV
24	0.010332	14	HCV
24	0.010793	13	HCV
24	0.1851	12	HCV
24	0.28103	11	HCV
24	0.012076	10	HCV
24	0.48539	9	HCV
24	0.009493	8	HCV
24	0.0072607	7	HCV
24	0.11508	6	HCV
24	0.048999	5	HCV
24	0.0090258	4	HCV
24	0.02136	3	HCV
24	0.0080636	2	HCV
24	0.016823	1	HCV
24	0.3115	25	DENV
24	0.31664	24	DENV
24	0.020127	23	DENV
24	0.36116	22	DENV
24	0.036484	21	DENV
24	0.2364	20	DENV
24	0.054969	19	DENV
24	0.11661	18	DENV
24	0.016802	17	DENV
24	0.043187	16	DENV
24	0.013121	15	DENV
24	0.033631	14	DENV
24	0.0093858	13	DENV
24	0.26332	12	DENV
24	0.28101	11	DENV
24	0.063856	10	DENV
24	0.44538	9	DENV
24	0.0080155	8	DENV
24	0.01755	7	DENV
24	0.047004	6	DENV
24	0.1213	5	DENV
24	0.0050053	4	DENV
24	0.0082552	3	DENV
24	0.0156	2	DENV
24	0.036777	1	DENV
25	0.015172	25	HCV
25	0.014428	24	HCV
25	0.014492	23	HCV
25	0.012183	22	HCV
25	0.20756	21	HCV
25	0.10776	20	HCV
25	0.047953	19	HCV
25	0.45731	18	HCV
25	0.07898	17	HCV
25	0.0062831	16	HCV
25	0.009831	15	HCV
25	0.0097494	14	HCV
25	0.010546	13	HCV
25	0.18174	12	HCV
25	0.2789	11	HCV
25	0.012054	10	HCV
25	0.48022	9	HCV
25	0.0097094	8	HCV
25	0.0072541	7	HCV
25	0.11966	6	HCV
25	0.050752	5	HCV
25	0.0089173	4	HCV
25	0.022739	3	HCV
25	0.0077798	2	HCV
25	0.015977	1	HCV
25	0.32761	25	DENV
25	0.40352	24	DENV
25	0.017295	23	DENV
25	0.30968	22	DENV
25	0.054379	21	DENV
25	0.23691	20	DENV
25	0.065641	19	DENV
25	0.12607	18	DENV
25	0.018446	17	DENV
25	0.052395	16	DENV
25	0.014624	15	DENV
25	0.029291	14	DENV
25	0.008382	13	DENV
25	0.27397	12	DENV
25	0.33512	11	DENV
25	0.063105	10	DENV
25	0.53322	9	DENV
25	0.011929	8	DENV
25	0.018163	7	DENV
25	0.067486	6	DENV
25	0.11928	5	DENV
25	0.0058066	4	DENV
25	0.0066765	3	DENV
25	0.01959	2	DENV
25	0.045395	1	DENV
26	0.014364	25	HCV
26	0.013801	24	HCV
26	0.014193	23	HCV
26	0.011817	22	HCV
26	0.20311	21	HCV
26	0.10963	20	HCV
26	0.045437	19	HCV
26	0.45654	18	HCV
26	0.084446	17	HCV
26	0.0062946	16	HCV
26	0.010611	15	HCV
26	0.0092486	14	HCV
26	0.010359	13	HCV
26	0.17844	12	HCV
26	0.27678	11	HCV
26	0.012119	10	HCV
26	0.47509	9	HCV
26	0.0099298	8	HCV
26	0.0072548	7	HCV
26	0.12399	6	HCV
26	0.052654	5	HCV
26	0.0089039	4	HCV
26	0.024098	3	HCV
26	0.0076038	2	HCV
26	0.015255	1	HCV
26	0.33124	25	DENV
26	0.4549	24	DENV
26	0.015432	23	DENV
26	0.27209	22	DENV
26	0.073187	21	DENV
26	0.23261	20	DENV
26	0.072109	19	DENV
26	0.13006	18	DENV
26	0.018712	17	DENV
26	0.052434	16	DENV
26	0.015717	15	DENV
26	0.026032	14	DENV
26	0.007154	13	DENV
26	0.27295	12	DENV
26	0.37597	11	DENV
26	0.061181	10	DENV
26	0.5913	9	DENV
26	0.016202	8	DENV
26	0.018412	7	DENV
26	0.089086	6	DENV
26	0.11226	5	DENV
26	0.0064606	4	DENV
26	0.00483	3	DENV
26	0.022764	2	DENV
26	0.050156	1	DENV
27	0.013658	25	HCV
27	0.013229	24	HCV
27	0.013887	23	HCV
27	0.011516	22	HCV
27	0.19893	21	HCV
27	0.11136	20	HCV
27	0.043108	19	HCV
27	0.45562	18	HCV
27	0.090082	17	HCV
27	0.0063284	16	HCV
27	0.011421	15	HCV
27	0.0088196	14	HCV
27	0.010228	13	HCV
27	0.17521	12	HCV
27	0.27471	11	HCV
27	0.012255	10	HCV
27	0.47002	9	HCV
27	0.010165	8	HCV
27	0.0072606	7	HCV
27	0.12808	6	HCV
27	0.054707	5	HCV
27	0.0089613	4	HCV
27	0.025402	3	HCV
27	0.0075173	2	HCV
27	0.014646	1	HCV
27	0.32697	25	DENV
27	0.47553	24	DENV
27	0.014394	23	DENV
27	0.24476	22	DENV
27	0.089523	21	DENV
27	0.22365	20	DENV
27	0.073828	19	DENV
27	0.1279	18	DENV
27	0.017631	17	DENV
27	0.050691	16	DENV
27	0.016971	15	DENV
27	0.023772	14	DENV
27	0.0061588	13	DENV
27	0.26513	12	DENV
27	0.40106	11	DENV
27	0.058956	10	DENV
27	0.62606	9	DENV
27	0.020165	8	DENV
27	0.018838	7	DENV
27	0.10978	6	DENV
27	0.10599	5	DENV
27	0.006966	4	DENV
27	0.0035509	3	DENV
27	0.024972	2	DENV
27	0.050997	1	DENV
28	0.013047	25	HCV
28	0.01271	24	HCV
28	0.013576	23	HCV
28	0.011283	22	HCV
28	0.19499	21	HCV
28	0.11297	20	HCV
28	0.04097	19	HCV
28	0.45455	18	HCV
28	0.095862	17	HCV
28	0.0063796	16	HCV
28	0.01225	15	HCV
28	0.0084531	14	HCV
28	0.010147	13	HCV
28	0.17205	12	HCV
28	0.27269	11	HCV
28	0.012451	10	HCV
28	0.46505	9	HCV
28	0.010425	8	HCV
28	0.0072708	7	HCV
28	0.13197	6	HCV
28	0.056908	5	HCV
28	0.0090694	4	HCV
28	0.026623	3	HCV
28	0.007504	2	HCV
28	0.01414	1	HCV
28	0.31889	25	DENV
28	0.47661	24	DENV
28	0.014221	23	DENV
28	0.22529	22	DENV
28	0.10098	21	DENV
28	0.21179	20	DENV
28	0.072909	19	DENV
28	0.12069	18	DENV
28	0.016394	17	DENV
28	0.052665	16	DENV
28	0.018659	15	DENV
28	0.022961	14	DENV
28	0.0054918	13	DENV
28	0.25341	12	DENV
28	0.41407	11	DENV
28	0.056206	10	DENV
28	0.64602	9	DENV
28	0.023348	8	DENV
28	0.019691	7	DENV
28	0.128	6	DENV
28	0.10269	5	DENV
28	0.0073397	4	DENV
28	0.0029229	3	DENV
28	0.026539	2	DENV
28	0.049761	1	DENV
29	0.01252	25	HCV
29	0.012239	24	HCV
29	0.013263	23	HCV
29	0.011118	22	HCV
29	0.19127	21	HCV
29	0.11447	20	HCV
29	0.039022	19	HCV
29	0.45336	18	HCV
29	0.10176	17	HCV
29	0.0064463	16	HCV
29	0.013089	15	HCV
29	0.0081409	14	HCV
29	0.010108	13	HCV
29	0.16897	12	HCV
29	0.27074	11	HCV
29	0.012696	10	HCV
29	0.4602	9	HCV
29	0.010718	8	HCV
29	0.0072854	7	HCV
29	0.13565	6	HCV
29	0.059252	5	HCV
29	0.0092122	4	HCV
29	0.027738	3	HCV
29	0.0075488	2	HCV
29	0.013724	1	HCV
29	0.31023	25	DENV
29	0.46696	24	DENV
29	0.015106	23	DENV
29	0.21306	22	DENV
29	0.10562	21	DENV
29	0.19897	20	DENV
29	0.071575	19	DENV
29	0.11101	18	DENV
29	0.015803	17	DENV
29	0.058073	16	DENV
29	0.020546	15	DENV
29	0.024184	14	DENV
29	0.0052111	13	DENV
29	0.24002	12	DENV
29	0.41982	11	DENV
29	0.053349	10	DENV
29	0.65671	9	DENV
29	0.025297	8	DENV
29	0.021068	7	DENV
29	0.14341	6	DENV
29	0.10303	5	DENV
29	0.0075357	4	DENV
29	0.0027482	3	DENV
29	0.027539	2	DENV
29	0.047985	1	DENV
30	0.012069	25	HCV
30	0.011815	24	HCV
30	0.012953	23	HCV
30	0.011016	22	HCV
30	0.18774	21	HCV
30	0.11588	20	HCV
30	0.037256	19	HCV
30	0.45206	18	HCV
30	0.10776	17	HCV
30	0.0065298	16	HCV
30	0.013928	15	HCV
30	0.0078757	14	HCV
30	0.010107	13	HCV
30	0.16599	12	HCV
30	0.26888	11	HCV
30	0.012979	10	HCV
30	0.45546	9	HCV
30	0.011047	8	HCV
30	0.0073047	7	HCV
30	0.13915	6	HCV
30	0.061734	5	HCV
30	0.0093777	4	HCV
30	0.028733	3	HCV
30	0.0076388	2	HCV
30	0.013389	1	HCV
30	0.30317	25	DENV
30	0.45193	24	DENV
30	0.01737	23	DENV
30	0.20663	22	DENV
30	0.10302	21	DENV
30	0.18593	20	DENV
30	0.071363	19	DENV
30	0.1012	18	DENV
30	0.016079	17	DENV
30	0.065118	16	DENV
30	0.022193	15	DENV
30	0.027769	14	DENV
30	0.0053866	13	DENV
30	0.22681	12	DENV
30	0.42118	11	DENV
30	0.050974	10	DENV
30	0.66146	9	DENV
30	0.025993	8	DENV
30	0.022801	7	DENV
30	0.15633	6	DENV
30	0.10692	5	DENV
30	0.0076024	4	DENV
30	0.0028243	3	DENV
30	0.028042	2	DENV
30	0.04606	1	DENV
31	0.011685	25	HCV
31	0.011438	24	HCV
31	0.012651	23	HCV
31	0.010971	22	HCV
31	0.18438	21	HCV
31	0.1172	20	HCV
31	0.03566	19	HCV
31	0.45065	18	HCV
31	0.11385	17	HCV
31	0.0066327	16	HCV
31	0.014759	15	HCV
31	0.0076513	14	HCV
31	0.010138	13	HCV
31	0.16309	12	HCV
31	0.26709	11	HCV
31	0.013292	10	HCV
31	0.45084	9	HCV
31	0.011414	8	HCV
31	0.0073291	7	HCV
31	0.14247	6	HCV
31	0.064346	5	HCV
31	0.009557	4	HCV
31	0.029601	3	HCV
31	0.0077625	2	HCV
31	0.013126	1	HCV
31	0.29817	25	DENV
31	0.43474	24	DENV
31	0.021468	23	DENV
31	0.20308	22	DENV
31	0.095755	21	DENV
31	0.17293	20	DENV
31	0.073901	19	DENV
31	0.092312	18	DENV
31	0.017139	17	DENV
31	0.072624	16	DENV
31	0.023363	15	DENV
31	0.033778	14	DENV
31	0.0060267	13	DENV
31	0.21489	12	DENV
31	0.4201	11	DENV
31	0.04906	10	DENV
31	0.66222	9	DENV
31	0.025862	8	DENV
31	0.024541	7	DENV
31	0.16726	6	DENV
31	0.11337	5	DENV
31	0.0076671	4	DENV
31	0.0030011	3	DENV
31	0.028248	2	DENV
31	0.044119	1	DENV
32	0.011358	25	HCV
32	0.011105	24	HCV
32	0.012364	23	HCV
32	0.010975	22	HCV
32	0.18116	21	HCV
32	0.11844	20	HCV
32	0.03422	19	HCV
32	0.44916	18	HCV
32	0.12	17	HCV
32	0.0067592	16	HCV
32	0.015574	15	HCV
32	0.007462	14	HCV
32	0.010196	13	HCV
32	0.16029	12	HCV
32	0.26537	11	HCV
32	0.013629	10	HCV
32	0.44634	9	HCV
32	0.011819	8	HCV
32	0.0073589	7	HCV
32	0.14564	6	HCV
32	0.067083	5	HCV
32	0.0097436	4	HCV
32	0.030338	3	HCV
32	0.0079103	2	HCV
32	0.012924	1	HCV
32	0.29478	25	DENV
32	0.41743	24	DENV
32	0.027663	23	DENV
32	0.19949	22	DENV
32	0.086478	21	DENV
32	0.16034	20	DENV
32	0.079033	19	DENV
32	0.084538	18	DENV
32	0.018832	17	DENV
32	0.079537	16	DENV
32	0.024076	15	DENV
32	0.042189	14	DENV
32	0.0070151	13	DENV
32	0.20457	12	DENV
32	0.41757	11	DENV
32	0.04732	10	DENV
32	0.6602	9	DENV
32	0.025237	8	DENV
32	0.025907	7	DENV
32	0.1766	6	DENV
32	0.12058	5	DENV
32	0.0078335	4	DENV
32	0.003188	3	DENV
32	0.028237	2	DENV
32	0.042416	1	DENV
33	0.011081	25	HCV
33	0.010817	24	HCV
33	0.012096	23	HCV
33	0.011019	22	HCV
33	0.17805	21	HCV
33	0.11961	20	HCV
33	0.032919	19	HCV
33	0.44757	18	HCV
33	0.12621	17	HCV
33	0.0069135	16	HCV
33	0.016369	15	HCV
33	0.0073031	14	HCV
33	0.010276	13	HCV
33	0.15758	12	HCV
33	0.26373	11	HCV
33	0.013985	10	HCV
33	0.44197	9	HCV
33	0.012258	8	HCV
33	0.0073943	7	HCV
33	0.14865	6	HCV
33	0.069936	5	HCV
33	0.0099341	4	HCV
33	0.030948	3	HCV
33	0.0080742	2	HCV
33	0.012778	1	HCV
33	0.29244	25	DENV
33	0.40064	24	DENV
33	0.03551	23	DENV
33	0.1935	22	DENV
33	0.077143	21	DENV
33	0.1486	20	DENV
33	0.085341	19	DENV
33	0.077881	18	DENV
33	0.021033	17	DENV
33	0.084696	16	DENV
33	0.024508	15	DENV
33	0.052812	14	DENV
33	0.0081473	13	DENV
33	0.19584	12	DENV
33	0.41421	11	DENV
33	0.04568	10	DENV
33	0.65629	9	DENV
33	0.024411	8	DENV
33	0.026725	7	DENV
33	0.18458	6	DENV
33	0.12693	5	DENV
33	0.0081572	4	DENV
33	0.0033328	3	DENV
33	0.02791	2	DENV
33	0.041231	1	DENV
34	0.010847	25	HCV
34	0.010573	24	HCV
34	0.011852	23	HCV
34	0.011097	22	HCV
34	0.17503	21	HCV
34	0.12071	20	HCV
34	0.031739	19	HCV
34	0.44592	18	HCV
34	0.13246	17	HCV
34	0.0070994	16	HCV
34	0.017139	15	HCV
34	0.0071704	14	HCV
34	0.010376	13	HCV
34	0.15496	12	HCV
34	0.26216	11	HCV
34	0.014355	10	HCV
34	0.43772	9	HCV
34	0.012727	8	HCV
34	0.0074352	7	HCV
34	0.15153	6	HCV
34	0.072898	5	HCV
34	0.010126	4	HCV
34	0.031433	3	HCV
34	0.0082478	2	HCV
34	0.01268	1	HCV
34	0.29056	25	DENV
34	0.38437	24	DENV
34	0.043801	23	DENV
34	0.18423	22	DENV
34	0.068772	21	DENV
34	0.13812	20	DENV
34	0.091518	19	DENV
34	0.072352	18	DENV
34	0.023685	17	DENV
34	0.087386	16	DENV
34	0.024767	15	DENV
34	0.065161	14	DENV
34	0.0091796	13	DENV
34	0.18858	12	DENV
34	0.41049	11	DENV
34	0.044187	10	DENV
34	0.65108	9	DENV
34	0.02373	8	DENV
34	0.02702	7	DENV
34	0.1914	6	DENV
34	0.13163	5	DENV
34	0.0086742	4	DENV
34	0.0034286	3	DENV
34	0.027178	2	DENV
34	0.040677	1	DENV
35	0.010649	25	HCV
35	0.01037	24	HCV
35	0.011632	23	HCV
35	0.011199	22	HCV
35	0.17207	21	HCV
35	0.12175	20	HCV
35	0.030665	19	HCV
35	0.44421	18	HCV
35	0.13875	17	HCV
35	0.00732	16	HCV
35	0.017881	15	HCV
35	0.0070604	14	HCV
35	0.010492	13	HCV
35	0.15243	12	HCV
35	0.26065	11	HCV
35	0.014735	10	HCV
35	0.43359	9	HCV
35	0.01322	8	HCV
35	0.0074814	7	HCV
35	0.15427	6	HCV
35	0.075962	5	HCV
35	0.010317	4	HCV
35	0.031803	3	HCV
35	0.0084258	2	HCV
35	0.012625	1	HCV
35	0.28859	25	DENV
35	0.36883	24	DENV
35	0.05081	23	DENV
35	0.17263	22	DENV
35	0.061615	21	DENV
35	0.12906	20	DENV
35	0.096907	19	DENV
35	0.067923	18	DENV
35	0.02674	17	DENV
35	0.087641	16	DENV
35	0.02484	15	DENV
35	0.078118	14	DENV
35	0.009951	13	DENV
35	0.18248	12	DENV
35	0.40673	11	DENV
35	0.042841	10	DENV
35	0.64497	9	DENV
35	0.023596	8	DENV
35	0.026818	7	DENV
35	0.19724	6	DENV
35	0.13465	5	DENV
35	0.0094095	4	DENV
35	0.0034833	3	DENV
35	0.026106	2	DENV
[truncated: 1,851 more rows]

## Sheet: Fig 7
TA	Process (y axis)	Druf efficacy (x axis)	Drug effect		Process number	Process name
A) HCV at infection beginning	1	0	100		1	Virion assembly/release
A) HCV at infection beginning	1	0.005	99.9997		2	RNA export/trafficking
A) HCV at infection beginning	1	0.01	100.001		3	RNA synthesis
A) HCV at infection beginning	1	0.015	100.001		4	Replication complex formation
A) HCV at infection beginning	1	0.02	100		5	Polyprotein cleavage
A) HCV at infection beginning	1	0.025	100		6	Translation
A) HCV at infection beginning	1	0.03	99.9987		7	Translation initiation
A) HCV at infection beginning	1	0.035	99.9994		8	Fusion
A) HCV at infection beginning	1	0.04	99.9971		9	Endocytosis
A) HCV at infection beginning	1	0.045	99.9966
A) HCV at infection beginning	1	0.05	99.9979
A) HCV at infection beginning	1	0.055	99.9969
A) HCV at infection beginning	1	0.06	100.001
A) HCV at infection beginning	1	0.065	99.9973
A) HCV at infection beginning	1	0.07	99.997
A) HCV at infection beginning	1	0.075	99.9966
A) HCV at infection beginning	1	0.08	99.995
A) HCV at infection beginning	1	0.085	99.996
A) HCV at infection beginning	1	0.09	99.9953
A) HCV at infection beginning	1	0.095	99.9979
A) HCV at infection beginning	1	0.1	99.9959
A) HCV at infection beginning	1	0.105	99.9933
A) HCV at infection beginning	1	0.11	99.9902
A) HCV at infection beginning	1	0.115	99.9935
A) HCV at infection beginning	1	0.12	99.9944
A) HCV at infection beginning	1	0.125	99.992
A) HCV at infection beginning	1	0.13	99.9918
A) HCV at infection beginning	1	0.135	99.9914
A) HCV at infection beginning	1	0.14	99.9896
A) HCV at infection beginning	1	0.145	99.9901
A) HCV at infection beginning	1	0.15	99.9937
A) HCV at infection beginning	1	0.155	99.9907
A) HCV at infection beginning	1	0.16	99.9894
A) HCV at infection beginning	1	0.165	99.9882
A) HCV at infection beginning	1	0.17	99.9886
A) HCV at infection beginning	1	0.175	99.9895
A) HCV at infection beginning	1	0.18	99.9891
A) HCV at infection beginning	1	0.185	99.9883
A) HCV at infection beginning	1	0.19	99.988
A) HCV at infection beginning	1	0.195	99.9876
A) HCV at infection beginning	1	0.2	99.9879
A) HCV at infection beginning	1	0.205	99.9866
A) HCV at infection beginning	1	0.21	99.9862
A) HCV at infection beginning	1	0.215	99.9862
A) HCV at infection beginning	1	0.22	99.9858
A) HCV at infection beginning	1	0.225	99.9841
A) HCV at infection beginning	1	0.23	99.9826
A) HCV at infection beginning	1	0.235	99.9821
A) HCV at infection beginning	1	0.24	99.9798
A) HCV at infection beginning	1	0.245	99.9828
A) HCV at infection beginning	1	0.25	99.982
A) HCV at infection beginning	1	0.255	99.9837
A) HCV at infection beginning	1	0.26	99.9826
A) HCV at infection beginning	1	0.265	99.9809
A) HCV at infection beginning	1	0.27	99.981
A) HCV at infection beginning	1	0.275	99.9783
A) HCV at infection beginning	1	0.28	99.98
A) HCV at infection beginning	1	0.285	99.9777
A) HCV at infection beginning	1	0.29	99.9776
A) HCV at infection beginning	1	0.295	99.9776
A) HCV at infection beginning	1	0.3	99.9823
A) HCV at infection beginning	1	0.305	99.9785
A) HCV at infection beginning	1	0.31	99.9779
A) HCV at infection beginning	1	0.315	99.9766
A) HCV at infection beginning	1	0.32	99.976
A) HCV at infection beginning	1	0.325	99.9751
A) HCV at infection beginning	1	0.33	99.9746
A) HCV at infection beginning	1	0.335	99.9754
A) HCV at infection beginning	1	0.34	99.9719
A) HCV at infection beginning	1	0.345	99.9721
A) HCV at infection beginning	1	0.35	99.9723
A) HCV at infection beginning	1	0.355	99.9655
A) HCV at infection beginning	1	0.36	99.9674
A) HCV at infection beginning	1	0.365	99.9695
A) HCV at infection beginning	1	0.37	99.97
A) HCV at infection beginning	1	0.375	99.9681
A) HCV at infection beginning	1	0.38	99.9699
A) HCV at infection beginning	1	0.385	99.9662
A) HCV at infection beginning	1	0.39	99.9655
A) HCV at infection beginning	1	0.395	99.9648
A) HCV at infection beginning	1	0.4	99.9641
A) HCV at infection beginning	1	0.405	99.9633
A) HCV at infection beginning	1	0.41	99.9625
A) HCV at infection beginning	1	0.415	99.9621
A) HCV at infection beginning	1	0.42	99.962
A) HCV at infection beginning	1	0.425	99.9636
A) HCV at infection beginning	1	0.43	99.9626
A) HCV at infection beginning	1	0.435	99.9587
A) HCV at infection beginning	1	0.44	99.9579
A) HCV at infection beginning	1	0.445	99.957
A) HCV at infection beginning	1	0.45	99.9577
A) HCV at infection beginning	1	0.455	99.9565
A) HCV at infection beginning	1	0.46	99.9554
A) HCV at infection beginning	1	0.465	99.9543
A) HCV at infection beginning	1	0.47	99.9536
A) HCV at infection beginning	1	0.475	99.955
A) HCV at infection beginning	1	0.48	99.9526
A) HCV at infection beginning	1	0.485	99.9503
A) HCV at infection beginning	1	0.49	99.9505
A) HCV at infection beginning	1	0.495	99.949
A) HCV at infection beginning	1	0.5	99.9468
A) HCV at infection beginning	1	0.505	99.9504
A) HCV at infection beginning	1	0.51	99.9447
A) HCV at infection beginning	1	0.515	99.9438
A) HCV at infection beginning	1	0.52	99.9431
A) HCV at infection beginning	1	0.525	99.9418
A) HCV at infection beginning	1	0.53	99.9443
A) HCV at infection beginning	1	0.535	99.9385
A) HCV at infection beginning	1	0.54	99.9379
A) HCV at infection beginning	1	0.545	99.9364
A) HCV at infection beginning	1	0.55	99.9351
A) HCV at infection beginning	1	0.555	99.9342
A) HCV at infection beginning	1	0.56	99.9334
A) HCV at infection beginning	1	0.565	99.9337
A) HCV at infection beginning	1	0.57	99.9341
A) HCV at infection beginning	1	0.575	99.9271
A) HCV at infection beginning	1	0.58	99.9276
A) HCV at infection beginning	1	0.585	99.9266
A) HCV at infection beginning	1	0.59	99.9245
A) HCV at infection beginning	1	0.595	99.9233
A) HCV at infection beginning	1	0.6	99.9188
A) HCV at infection beginning	1	0.605	99.922
A) HCV at infection beginning	1	0.61	99.9175
A) HCV at infection beginning	1	0.615	99.9158
A) HCV at infection beginning	1	0.62	99.9141
A) HCV at infection beginning	1	0.625	99.9116
A) HCV at infection beginning	1	0.63	99.9101
A) HCV at infection beginning	1	0.635	99.9086
A) HCV at infection beginning	1	0.64	99.9068
A) HCV at infection beginning	1	0.645	99.906
A) HCV at infection beginning	1	0.65	99.9033
A) HCV at infection beginning	1	0.655	99.9002
A) HCV at infection beginning	1	0.66	99.8976
A) HCV at infection beginning	1	0.665	99.8943
A) HCV at infection beginning	1	0.67	99.8918
A) HCV at infection beginning	1	0.675	99.8865
A) HCV at infection beginning	1	0.68	99.8873
A) HCV at infection beginning	1	0.685	99.886
A) HCV at infection beginning	1	0.69	99.8797
A) HCV at infection beginning	1	0.695	99.8804
A) HCV at infection beginning	1	0.7	99.8755
A) HCV at infection beginning	1	0.705	99.8706
A) HCV at infection beginning	1	0.71	99.8708
A) HCV at infection beginning	1	0.715	99.8659
A) HCV at infection beginning	1	0.72	99.8648
A) HCV at infection beginning	1	0.725	99.8607
A) HCV at infection beginning	1	0.73	99.8572
A) HCV at infection beginning	1	0.735	99.853
A) HCV at infection beginning	1	0.74	99.8467
A) HCV at infection beginning	1	0.745	99.8462
A) HCV at infection beginning	1	0.75	99.8418
A) HCV at infection beginning	1	0.755	99.8368
A) HCV at infection beginning	1	0.76	99.8333
A) HCV at infection beginning	1	0.765	99.8262
A) HCV at infection beginning	1	0.77	99.8193
A) HCV at infection beginning	1	0.775	99.8155
A) HCV at infection beginning	1	0.78	99.8109
A) HCV at infection beginning	1	0.785	99.8076
A) HCV at infection beginning	1	0.79	99.8009
A) HCV at infection beginning	1	0.795	99.7954
A) HCV at infection beginning	1	0.8	99.7851
A) HCV at infection beginning	1	0.805	99.781
A) HCV at infection beginning	1	0.81	99.7748
A) HCV at infection beginning	1	0.815	99.7661
A) HCV at infection beginning	1	0.82	99.7577
A) HCV at infection beginning	1	0.825	99.7487
A) HCV at infection beginning	1	0.83	99.7397
A) HCV at infection beginning	1	0.835	99.7282
A) HCV at infection beginning	1	0.84	99.7112
A) HCV at infection beginning	1	0.845	99.7085
A) HCV at infection beginning	1	0.85	99.6976
A) HCV at infection beginning	1	0.855	99.6848
A) HCV at infection beginning	1	0.86	99.6749
A) HCV at infection beginning	1	0.865	99.6576
A) HCV at infection beginning	1	0.87	99.6436
A) HCV at infection beginning	1	0.875	99.6267
A) HCV at infection beginning	1	0.88	99.6067
A) HCV at infection beginning	1	0.885	99.586
A) HCV at infection beginning	1	0.89	99.5658
A) HCV at infection beginning	1	0.895	99.5444
A) HCV at infection beginning	1	0.9	99.5187
A) HCV at infection beginning	1	0.905	99.492
A) HCV at infection beginning	1	0.91	99.46
A) HCV at infection beginning	1	0.915	99.4259
A) HCV at infection beginning	1	0.92	99.386
A) HCV at infection beginning	1	0.925	99.3426
A) HCV at infection beginning	1	0.93	99.2907
A) HCV at infection beginning	1	0.935	99.2321
A) HCV at infection beginning	1	0.94	99.1604
A) HCV at infection beginning	1	0.945	99.0819
A) HCV at infection beginning	1	0.95	98.9811
A) HCV at infection beginning	1	0.955	98.8633
A) HCV at infection beginning	1	0.96	98.7157
A) HCV at infection beginning	1	0.965	98.5188
A) HCV at infection beginning	1	0.97	98.2665
A) HCV at infection beginning	1	0.975	97.9067
A) HCV at infection beginning	1	0.98	97.3654
A) HCV at infection beginning	1	0.985	96.4613
A) HCV at infection beginning	1	0.99	94.6502
A) HCV at infection beginning	1	0.995	89.1963
A) HCV at infection beginning	1	1	0
A) HCV at infection beginning	2	0	100
A) HCV at infection beginning	2	0.005	99.9988
A) HCV at infection beginning	2	0.01	99.9999
A) HCV at infection beginning	2	0.015	100.002
A) HCV at infection beginning	2	0.02	100.002
A) HCV at infection beginning	2	0.025	100.003
A) HCV at infection beginning	2	0.03	99.9971
A) HCV at infection beginning	2	0.035	99.9979
A) HCV at infection beginning	2	0.04	99.998
A) HCV at infection beginning	2	0.045	100.002
A) HCV at infection beginning	2	0.05	100.002
A) HCV at infection beginning	2	0.055	100.003
A) HCV at infection beginning	2	0.06	100.002
A) HCV at infection beginning	2	0.065	100.001
A) HCV at infection beginning	2	0.07	100.002
A) HCV at infection beginning	2	0.075	100.001
A) HCV at infection beginning	2	0.08	100
A) HCV at infection beginning	2	0.085	100.001
A) HCV at infection beginning	2	0.09	100.001
A) HCV at infection beginning	2	0.095	100.001
A) HCV at infection beginning	2	0.1	100.001
A) HCV at infection beginning	2	0.105	100.001
A) HCV at infection beginning	2	0.11	100.001
A) HCV at infection beginning	2	0.115	100.001
A) HCV at infection beginning	2	0.12	100.001
A) HCV at infection beginning	2	0.125	100.001
A) HCV at infection beginning	2	0.13	100.001
A) HCV at infection beginning	2	0.135	100.001
A) HCV at infection beginning	2	0.14	100.001
A) HCV at infection beginning	2	0.145	100.001
A) HCV at infection beginning	2	0.15	100.001
A) HCV at infection beginning	2	0.155	99.9998
A) HCV at infection beginning	2	0.16	100.001
A) HCV at infection beginning	2	0.165	99.9998
A) HCV at infection beginning	2	0.17	99.9997
A) HCV at infection beginning	2	0.175	99.9987
A) HCV at infection beginning	2	0.18	100.001
A) HCV at infection beginning	2	0.185	100.001
A) HCV at infection beginning	2	0.19	100.002
A) HCV at infection beginning	2	0.195	100
A) HCV at infection beginning	2	0.2	100
A) HCV at infection beginning	2	0.205	100
A) HCV at infection beginning	2	0.21	100
A) HCV at infection beginning	2	0.215	100
A) HCV at infection beginning	2	0.22	100
A) HCV at infection beginning	2	0.225	100.001
A) HCV at infection beginning	2	0.23	100.001
A) HCV at infection beginning	2	0.235	99.9977
A) HCV at infection beginning	2	0.24	99.9992
A) HCV at infection beginning	2	0.245	99.9992
A) HCV at infection beginning	2	0.25	100.001
A) HCV at infection beginning	2	0.255	99.9992
A) HCV at infection beginning	2	0.26	99.9985
A) HCV at infection beginning	2	0.265	99.9997
A) HCV at infection beginning	2	0.27	99.9987
A) HCV at infection beginning	2	0.275	99.9986
A) HCV at infection beginning	2	0.28	99.9979
A) HCV at infection beginning	2	0.285	100.001
A) HCV at infection beginning	2	0.29	99.9974
A) HCV at infection beginning	2	0.295	99.997
A) HCV at infection beginning	2	0.3	100.001
A) HCV at infection beginning	2	0.305	99.9984
A) HCV at infection beginning	2	0.31	99.9985
A) HCV at infection beginning	2	0.315	99.9985
A) HCV at infection beginning	2	0.32	99.9963
A) HCV at infection beginning	2	0.325	99.999
A) HCV at infection beginning	2	0.33	99.9988
A) HCV at infection beginning	2	0.335	99.9977
A) HCV at infection beginning	2	0.34	99.9976
A) HCV at infection beginning	2	0.345	99.9974
A) HCV at infection beginning	2	0.35	99.9969
A) HCV at infection beginning	2	0.355	99.9944
A) HCV at infection beginning	2	0.36	99.9948
A) HCV at infection beginning	2	0.365	99.9946
A) HCV at infection beginning	2	0.37	99.9963
A) HCV at infection beginning	2	0.375	99.9957
A) HCV at infection beginning	2	0.38	99.9964
A) HCV at infection beginning	2	0.385	99.9958
A) HCV at infection beginning	2	0.39	99.9957
A) HCV at infection beginning	2	0.395	99.9959
A) HCV at infection beginning	2	0.4	99.9945
A) HCV at infection beginning	2	0.405	99.9949
A) HCV at infection beginning	2	0.41	99.9949
A) HCV at infection beginning	2	0.415	99.9937
A) HCV at infection beginning	2	0.42	99.9946
A) HCV at infection beginning	2	0.425	99.9937
A) HCV at infection beginning	2	0.43	99.9935
A) HCV at infection beginning	2	0.435	99.9937
A) HCV at infection beginning	2	0.44	99.9933
A) HCV at infection beginning	2	0.445	99.9929
A) HCV at infection beginning	2	0.45	99.9926
A) HCV at infection beginning	2	0.455	99.9948
A) HCV at infection beginning	2	0.46	99.9891
A) HCV at infection beginning	2	0.465	99.9889
A) HCV at infection beginning	2	0.47	99.9909
A) HCV at infection beginning	2	0.475	99.9901
A) HCV at infection beginning	2	0.48	99.9896
A) HCV at infection beginning	2	0.485	99.9887
A) HCV at infection beginning	2	0.49	99.9898
A) HCV at infection beginning	2	0.495	99.987
A) HCV at infection beginning	2	0.5	99.9862
A) HCV at infection beginning	2	0.505	99.9869
A) HCV at infection beginning	2	0.51	99.9864
A) HCV at infection beginning	2	0.515	99.9863
A) HCV at infection beginning	2	0.52	99.9899
A) HCV at infection beginning	2	0.525	99.9837
A) HCV at infection beginning	2	0.53	99.9834
A) HCV at infection beginning	2	0.535	99.9813
A) HCV at infection beginning	2	0.54	99.9854
A) HCV at infection beginning	2	0.545	99.9838
A) HCV at infection beginning	2	0.55	99.9829
A) HCV at infection beginning	2	0.555	99.9799
A) HCV at infection beginning	2	0.56	99.9808
A) HCV at infection beginning	2	0.565	99.978
A) HCV at infection beginning	2	0.57	99.9789
A) HCV at infection beginning	2	0.575	99.9783
A) HCV at infection beginning	2	0.58	99.9768
A) HCV at infection beginning	2	0.585	99.9799
A) HCV at infection beginning	2	0.59	99.9766
A) HCV at infection beginning	2	0.595	99.9747
A) HCV at infection beginning	2	0.6	99.9779
A) HCV at infection beginning	2	0.605	99.9749
A) HCV at infection beginning	2	0.61	99.9716
A) HCV at infection beginning	2	0.615	99.9699
A) HCV at infection beginning	2	0.62	99.9698
A) HCV at infection beginning	2	0.625	99.9723
A) HCV at infection beginning	2	0.63	99.9682
A) HCV at infection beginning	2	0.635	99.9686
A) HCV at infection beginning	2	0.64	99.9672
A) HCV at infection beginning	2	0.645	99.9674
A) HCV at infection beginning	2	0.65	99.9644
A) HCV at infection beginning	2	0.655	99.964
A) HCV at infection beginning	2	0.66	99.9708
A) HCV at infection beginning	2	0.665	99.9619
A) HCV at infection beginning	2	0.67	99.9609
A) HCV at infection beginning	2	0.675	99.9587
A) HCV at infection beginning	2	0.68	99.9573
A) HCV at infection beginning	2	0.685	99.9581
A) HCV at infection beginning	2	0.69	99.9598
A) HCV at infection beginning	2	0.695	99.9568
A) HCV at infection beginning	2	0.7	99.9508
A) HCV at infection beginning	2	0.705	99.9517
A) HCV at infection beginning	2	0.71	99.9488
A) HCV at infection beginning	2	0.715	99.9477
A) HCV at infection beginning	2	0.72	99.9472
A) HCV at infection beginning	2	0.725	99.9468
A) HCV at infection beginning	2	0.73	99.944
A) HCV at infection beginning	2	0.735	99.9403
A) HCV at infection beginning	2	0.74	99.9402
A) HCV at infection beginning	2	0.745	99.9382
A) HCV at infection beginning	2	0.75	99.9354
A) HCV at infection beginning	2	0.755	99.9319
A) HCV at infection beginning	2	0.76	99.9313
A) HCV at infection beginning	2	0.765	99.9313
A) HCV at infection beginning	2	0.77	99.9292
A) HCV at infection beginning	2	0.775	99.9237
A) HCV at infection beginning	2	0.78	99.9198
A) HCV at infection beginning	2	0.785	99.9182
A) HCV at infection beginning	2	0.79	99.9162
A) HCV at infection beginning	2	0.795	99.913
A) HCV at infection beginning	2	0.8	99.9102
A) HCV at infection beginning	2	0.805	99.9033
A) HCV at infection beginning	2	0.81	99.9015
A) HCV at infection beginning	2	0.815	99.8995
A) HCV at infection beginning	2	0.82	99.8933
A) HCV at infection beginning	2	0.825	99.8924
A) HCV at infection beginning	2	0.83	99.8847
A) HCV at infection beginning	2	0.835	99.8808
A) HCV at infection beginning	2	0.84	99.8753
A) HCV at infection beginning	2	0.845	99.8713
A) HCV at infection beginning	2	0.85	99.8665
A) HCV at infection beginning	2	0.855	99.8626
A) HCV at infection beginning	2	0.86	99.8504
A) HCV at infection beginning	2	0.865	99.8443
A) HCV at infection beginning	2	0.87	99.8446
A) HCV at infection beginning	2	0.875	99.8347
A) HCV at infection beginning	2	0.88	99.8262
A) HCV at infection beginning	2	0.885	99.8159
A) HCV at infection beginning	2	0.89	99.8072
A) HCV at infection beginning	2	0.895	99.7963
A) HCV at infection beginning	2	0.9	99.7829
A) HCV at infection beginning	2	0.905	99.7726
A) HCV at infection beginning	2	0.91	99.76
A) HCV at infection beginning	2	0.915	99.7434
A) HCV at infection beginning	2	0.92	99.7287
A) HCV at infection beginning	2	0.925	99.7089
A) HCV at infection beginning	2	0.93	99.6884
A) HCV at infection beginning	2	0.935	99.6673
A) HCV at infection beginning	2	0.94	99.6359
A) HCV at infection beginning	2	0.945	99.6066
A) HCV at infection beginning	2	0.95	99.5669
A) HCV at infection beginning	2	0.955	99.5211
A) HCV at infection beginning	2	0.96	99.461
A) HCV at infection beginning	2	0.965	99.3915
A) HCV at infection beginning	2	0.97	99.2993
A) HCV at infection beginning	2	0.975	99.1651
A) HCV at infection beginning	2	0.98	98.9687
A) HCV at infection beginning	2	0.985	98.6486
A) HCV at infection beginning	2	0.99	97.9856
A) HCV at infection beginning	2	0.995	95.4094
A) HCV at infection beginning	2	1	9.57012e-05
A) HCV at infection beginning	3	0	100
A) HCV at infection beginning	3	0.005	99.9733
A) HCV at infection beginning	3	0.01	99.946
A) HCV at infection beginning	3	0.015	99.9179
A) HCV at infection beginning	3	0.02	99.8918
A) HCV at infection beginning	3	0.025	99.8648
A) HCV at infection beginning	3	0.03	99.8295
A) HCV at infection beginning	3	0.035	99.805
A) HCV at infection beginning	3	0.04	99.7727
A) HCV at infection beginning	3	0.045	99.7469
A) HCV at infection beginning	3	0.05	99.712
A) HCV at infection beginning	3	0.055	99.679
A) HCV at infection beginning	3	0.06	99.6524
A) HCV at infection beginning	3	0.065	99.6182
A) HCV at infection beginning	3	0.07	99.5873
A) HCV at infection beginning	3	0.075	99.5555
A) HCV at infection beginning	3	0.08	99.5207
A) HCV at infection beginning	3	0.085	99.4856
A) HCV at infection beginning	3	0.09	99.4512
A) HCV at infection beginning	3	0.095	99.4179
A) HCV at infection beginning	3	0.1	99.3816
A) HCV at infection beginning	3	0.105	99.3465
A) HCV at infection beginning	3	0.11	99.3091
A) HCV at infection beginning	3	0.115	99.2727
A) HCV at infection beginning	3	0.12	99.2314
A) HCV at infection beginning	3	0.125	99.193
A) HCV at infection beginning	3	0.13	99.154
A) HCV at infection beginning	3	0.135	99.1187
A) HCV at infection beginning	3	0.14	99.0713
A) HCV at infection beginning	3	0.145	99.033
A) HCV at infection beginning	3	0.15	98.994
A) HCV at infection beginning	3	0.155	98.9533
A) HCV at infection beginning	3	0.16	98.9052
A) HCV at infection beginning	3	0.165	98.8634
A) HCV at infection beginning	3	0.17	98.8215
A) HCV at infection beginning	3	0.175	98.775
A) HCV at infection beginning	3	0.18	98.7295
A) HCV at infection beginning	3	0.185	98.6808
A) HCV at infection beginning	3	0.19	98.6352
A) HCV at infection beginning	3	0.195	98.585
A) HCV at infection beginning	3	0.2	98.5347
A) HCV at infection beginning	3	0.205	98.4854
A) HCV at infection beginning	3	0.21	98.4328
A) HCV at infection beginning	3	0.215	98.3813
A) HCV at infection beginning	3	0.22	98.3291
A) HCV at infection beginning	3	0.225	98.2742
A) HCV at infection beginning	3	0.23	98.2185
A) HCV at infection beginning	3	0.235	98.1577
A) HCV at infection beginning	3	0.24	98.1023
A) HCV at infection beginning	3	0.245	98.0438
A) HCV at infection beginning	3	0.25	97.9873
A) HCV at infection beginning	3	0.255	97.9248
A) HCV at infection beginning	3	0.26	97.8587
A) HCV at infection beginning	3	0.265	97.7973
A) HCV at infection beginning	3	0.27	97.7296
A) HCV at infection beginning	3	0.275	97.6719
A) HCV at infection beginning	3	0.28	97.594
A) HCV at infection beginning	3	0.285	97.5309
A) HCV at infection beginning	3	0.29	97.4662
A) HCV at infection beginning	3	0.295	97.3825
A) HCV at infection beginning	3	0.3	97.3154
A) HCV at infection beginning	3	0.305	97.2319
A) HCV at infection beginning	3	0.31	97.152
A) HCV at infection beginning	3	0.315	97.0766
A) HCV at infection beginning	3	0.32	96.994
A) HCV at infection beginning	3	0.325	96.9123
A) HCV at infection beginning	3	0.33	96.824
A) HCV at infection beginning	3	0.335	96.7365
A) HCV at infection beginning	3	0.34	96.6519
A) HCV at infection beginning	3	0.345	96.5522
A) HCV at infection beginning	3	0.35	96.46
A) HCV at infection beginning	3	0.355	96.3691
A) HCV at infection beginning	3	0.36	96.2632
A) HCV at infection beginning	3	0.365	96.1601
A) HCV at infection beginning	3	0.37	96.0536
A) HCV at infection beginning	3	0.375	95.9444
A) HCV at infection beginning	3	0.38	95.8307
A) HCV at infection beginning	3	0.385	95.7133
A) HCV at infection beginning	3	0.39	95.5971
A) HCV at infection beginning	3	0.395	95.4722
A) HCV at infection beginning	3	0.4	95.3401
A) HCV at infection beginning	3	0.405	95.2119
A) HCV at infection beginning	3	0.41	95.0744
A) HCV at infection beginning	3	0.415	94.9358
A) HCV at infection beginning	3	0.42	94.7879
A) HCV at infection beginning	3	0.425	94.6337
A) HCV at infection beginning	3	0.43	94.4693
A) HCV at infection beginning	3	0.435	94.3054
A) HCV at infection beginning	3	0.44	94.1269
A) HCV at infection beginning	3	0.445	93.951
A) HCV at infection beginning	3	0.45	93.7577
A) HCV at infection beginning	3	0.455	93.5643
A) HCV at infection beginning	3	0.46	93.3504
A) HCV at infection beginning	3	0.465	93.1341
A) HCV at infection beginning	3	0.47	92.8974
A) HCV at infection beginning	3	0.475	92.6548
A) HCV at infection beginning	3	0.48	92.3931
A) HCV at infection beginning	3	0.485	92.1217
A) HCV at infection beginning	3	0.49	91.8185
A) HCV at infection beginning	3	0.495	91.4907
A) HCV at infection beginning	3	0.5	91.1583
A) HCV at infection beginning	3	0.505	90.7884
A) HCV at infection beginning	3	0.51	90.3714
A) HCV at infection beginning	3	0.515	89.9365
A) HCV at infection beginning	3	0.52	89.442
A) HCV at infection beginning	3	0.525	88.8953
A) HCV at infection beginning	3	0.53	88.2898
A) HCV at infection beginning	3	0.535	87.6082
A) HCV at infection beginning	3	0.54	86.8229
A) HCV at infection beginning	3	0.545	85.9354
A) HCV at infection beginning	3	0.55	84.9083
A) HCV at infection beginning	3	0.555	83.6952
A) HCV at infection beginning	3	0.56	82.2565
A) HCV at infection beginning	3	0.565	80.5497
A) HCV at infection beginning	3	0.57	78.4486
A) HCV at infection beginning	3	0.575	75.9458
A) HCV at infection beginning	3	0.58	72.748
A) HCV at infection beginning	3	0.585	68.8648
A) HCV at infection beginning	3	0.59	64.0804
A) HCV at infection beginning	3	0.595	58.2445
A) HCV at infection beginning	3	0.6	51.3352
A) HCV at infection beginning	3	0.605	43.6806
A) HCV at infection beginning	3	0.61	35.4269
A) HCV at infection beginning	3	0.615	27.5782
A) HCV at infection beginning	3	0.62	20.418
A) HCV at infection beginning	3	0.625	14.4946
A) HCV at infection beginning	3	0.63	9.89792
A) HCV at infection beginning	3	0.635	6.52683
A) HCV at infection beginning	3	0.64	4.23415
A) HCV at infection beginning	3	0.645	2.70713
A) HCV at infection beginning	3	0.65	1.72198
A) HCV at infection beginning	3	0.655	1.09752
A) HCV at infection beginning	3	0.66	0.713301
A) HCV at infection beginning	3	0.665	0.473067
A) HCV at infection beginning	3	0.67	0.319081
A) HCV at infection beginning	3	0.675	0.220179
A) HCV at infection beginning	3	0.68	0.15446
A) HCV at infection beginning	3	0.685	0.111388
A) HCV at infection beginning	3	0.69	0.082083
A) HCV at infection beginning	3	0.695	0.0610789
A) HCV at infection beginning	3	0.7	0.0455772
A) HCV at infection beginning	3	0.705	0.0363632
A) HCV at infection beginning	3	0.71	0.0281175
A) HCV at infection beginning	3	0.715	0.022691
A) HCV at infection beginning	3	0.72	0.0179634
A) HCV at infection beginning	3	0.725	0.0147224
A) HCV at infection beginning	3	0.73	0.0119856
A) HCV at infection beginning	3	0.735	0.0101158
A) HCV at infection beginning	3	0.74	0.00835998
A) HCV at infection beginning	3	0.745	0.00715173
A) HCV at infection beginning	3	0.75	0.0063809
A) HCV at infection beginning	3	0.755	0.00549922
A) HCV at infection beginning	3	0.76	0.00426502
A) HCV at infection beginning	3	0.765	0.00366344
A) HCV at infection beginning	3	0.77	0.00320884
A) HCV at infection beginning	3	0.775	0.00278007
A) HCV at infection beginning	3	0.78	0.00245534
A) HCV at infection beginning	3	0.785	0.0021427
A) HCV at infection beginning	3	0.79	0.00190241
A) HCV at infection beginning	3	0.795	0.00168941
A) HCV at infection beginning	3	0.8	0.00149387
A) HCV at infection beginning	3	0.805	0.00134336
A) HCV at infection beginning	3	0.81	0.00118201
A) HCV at infection beginning	3	0.815	0.00105987
A) HCV at infection beginning	3	0.82	0.000953672
A) HCV at infection beginning	3	0.825	0.000853184
A) HCV at infection beginning	3	0.83	0.000782595
A) HCV at infection beginning	3	0.835	0.000677694
A) HCV at infection beginning	3	0.84	0.00062965
A) HCV at infection beginning	3	0.845	0.000566209
A) HCV at infection beginning	3	0.85	0.000516024
A) HCV at infection beginning	3	0.855	0.000492786
A) HCV at infection beginning	3	0.86	0.000446036
A) HCV at infection beginning	3	0.865	0.000399776
A) HCV at infection beginning	3	0.87	0.000360645
A) HCV at infection beginning	3	0.875	0.000328964
A) HCV at infection beginning	3	0.88	0.00029892
A) HCV at infection beginning	3	0.885	0.000270746
A) HCV at infection beginning	3	0.89	0.000243238
A) HCV at infection beginning	3	0.895	0.000206731
A) HCV at infection beginning	3	0.9	0.000205042
A) HCV at infection beginning	3	0.905	0.000195615
A) HCV at infection beginning	3	0.91	0.000170563
A) HCV at infection beginning	3	0.915	0.000154871
A) HCV at infection beginning	3	0.92	0.000143722
A) HCV at infection beginning	3	0.925	0.000125778
A) HCV at infection beginning	3	0.93	0.000114266
A) HCV at infection beginning	3	0.935	9.46628e-05
A) HCV at infection beginning	3	0.94	9.04391e-05
A) HCV at infection beginning	3	0.945	7.86777e-05
A) HCV at infection beginning	3	0.95	7.50308e-05
A) HCV at infection beginning	3	0.955	5.86846e-05
A) HCV at infection beginning	3	0.96	4.79614e-05
A) HCV at infection beginning	3	0.965	3.90035e-05
A) HCV at infection beginning	3	0.97	2.95026e-05
A) HCV at infection beginning	3	0.975	2.18795e-05
A) HCV at infection beginning	3	0.98	1.50223e-05
A) HCV at infection beginning	3	0.985	8.76964e-06
A) HCV at infection beginning	3	0.99	3.97427e-06
A) HCV at infection beginning	3	0.995	1.23523e-06
A) HCV at infection beginning	3	1	0
A) HCV at infection beginning	4	0	100
A) HCV at infection beginning	4	0.005	99.9898
A) HCV at infection beginning	4	0.01	99.9752
A) HCV at infection beginning	4	0.015	99.9657
A) HCV at infection beginning	4	0.02	99.9515
A) HCV at infection beginning	4	0.025	99.9415
A) HCV at infection beginning	4	0.03	99.9278
A) HCV at infection beginning	4	0.035	99.9172
A) HCV at infection beginning	4	0.04	99.9055
A) HCV at infection beginning	4	0.045	99.8878
A) HCV at infection beginning	4	0.05	99.8787
A) HCV at infection beginning	4	0.055	99.8661
A) HCV at infection beginning	4	0.06	99.8501
A) HCV at infection beginning	4	0.065	99.8374
A) HCV at infection beginning	4	0.07	99.8268
A) HCV at infection beginning	4	0.075	99.8114
A) HCV at infection beginning	4	0.08	99.7986
A) HCV at infection beginning	4	0.085	99.7856
A) HCV at infection beginning	4	0.09	99.7688
A) HCV at infection beginning	4	0.095	99.7573
A) HCV at infection beginning	4	0.1	99.7433
A) HCV at infection beginning	4	0.105	99.7291
A) HCV at infection beginning	4	0.11	99.7142
A) HCV at infection beginning	4	0.115	99.6996
A) HCV at infection beginning	4	0.12	99.6808
A) HCV at infection beginning	4	0.125	99.6663
A) HCV at infection beginning	4	0.13	99.6532
A) HCV at infection beginning	4	0.135	99.6377
A) HCV at infection beginning	4	0.14	99.6217
A) HCV at infection beginning	4	0.145	99.6012
A) HCV at infection beginning	4	0.15	99.5912
A) HCV at infection beginning	4	0.155	99.5726
A) HCV at infection beginning	4	0.16	99.5568
A) HCV at infection beginning	4	0.165	99.5383
A) HCV at infection beginning	4	0.17	99.5232
A) HCV at infection beginning	4	0.175	99.5049
A) HCV at infection beginning	4	0.18	99.4875
A) HCV at infection beginning	4	0.185	99.47
A) HCV at infection beginning	4	0.19	99.4502
A) HCV at infection beginning	4	0.195	99.4356
A) HCV at infection beginning	4	0.2	99.4166
A) HCV at infection beginning	4	0.205	99.3984
A) HCV at infection beginning	4	0.21	99.3804
A) HCV at infection beginning	4	0.215	99.3592
A) HCV at infection beginning	4	0.22	99.3396
A) HCV at infection beginning	4	0.225	99.322
A) HCV at infection beginning	4	0.23	99.3025
A) HCV at infection beginning	4	0.235	99.2795
A) HCV at infection beginning	4	0.24	99.2622
A) HCV at infection beginning	4	0.245	99.2394
A) HCV at infection beginning	4	0.25	99.2186
A) HCV at infection beginning	4	0.255	99.1987
A) HCV at infection beginning	4	0.26	99.1748
A) HCV at infection beginning	4	0.265	99.1532
A) HCV at infection beginning	4	0.27	99.1319
A) HCV at infection beginning	4	0.275	99.109
A) HCV at infection beginning	4	0.28	99.0859
A) HCV at infection beginning	4	0.285	99.0624
A) HCV at infection beginning	4	0.29	99.0403
A) HCV at infection beginning	4	0.295	99.0153
A) HCV at infection beginning	4	0.3	98.9914
A) HCV at infection beginning	4	0.305	98.9636
A) HCV at infection beginning	4	0.31	98.9399
A) HCV at infection beginning	4	0.315	98.9148
A) HCV at infection beginning	4	0.32	98.8894
A) HCV at infection beginning	4	0.325	98.8612
A) HCV at infection beginning	4	0.33	98.8369
A) HCV at infection beginning	4	0.335	98.8083
A) HCV at infection beginning	4	0.34	98.7792
A) HCV at infection beginning	4	0.345	98.7503
A) HCV at infection beginning	4	0.35	98.7222
A) HCV at infection beginning	4	0.355	98.6926
A) HCV at infection beginning	4	0.36	98.6609
A) HCV at infection beginning	4	0.365	98.6341
A) HCV at infection beginning	4	0.37	98.6007
A) HCV at infection beginning	4	0.375	98.5701
A) HCV at infection beginning	4	0.38	98.5402
A) HCV at infection beginning	4	0.385	98.5086
A) HCV at infection beginning	4	0.39	98.4717
A) HCV at infection beginning	4	0.395	98.4386
A) HCV at infection beginning	4	0.4	98.409
A) HCV at infection beginning	4	0.405	98.3719
A) HCV at infection beginning	4	0.41	98.3342
A) HCV at infection beginning	4	0.415	98.2974
A) HCV at infection beginning	4	0.42	98.2627
A) HCV at infection beginning	4	0.425	98.2284
A) HCV at infection beginning	4	0.43	98.1861
A) HCV at infection beginning	4	0.435	98.1466
A) HCV at infection beginning	4	0.44	98.1018
A) HCV at infection beginning	4	0.445	98.0663
A) HCV at infection beginning	4	0.45	98.0195
A) HCV at infection beginning	4	0.455	97.9775
A) HCV at infection beginning	4	0.46	97.9278
A) HCV at infection beginning	4	0.465	97.8853
A) HCV at infection beginning	4	0.47	97.8417
A) HCV at infection beginning	4	0.475	97.7977
A) HCV at infection beginning	4	0.48	97.7506
A) HCV at infection beginning	4	0.485	97.7011
A) HCV at infection beginning	4	0.49	97.6484
A) HCV at infection beginning	4	0.495	97.5928
A) HCV at infection beginning	4	0.5	97.5446
A) HCV at infection beginning	4	0.505	97.4967
A) HCV at infection beginning	4	0.51	97.4306
A) HCV at infection beginning	4	0.515	97.3719
A) HCV at infection beginning	4	0.52	97.3161
A) HCV at infection beginning	4	0.525	97.256
A) HCV at infection beginning	4	0.53	97.1904
A) HCV at infection beginning	4	0.535	97.1291
A) HCV at infection beginning	4	0.54	97.0638
A) HCV at infection beginning	4	0.545	96.9901
A) HCV at infection beginning	4	0.55	96.9131
A) HCV at infection beginning	4	0.555	96.8466
A) HCV at infection beginning	4	0.56	96.7711
A) HCV at infection beginning	4	0.565	96.6952
A) HCV at infection beginning	4	0.57	96.6136
A) HCV at infection beginning	4	0.575	96.5283
A) HCV at infection beginning	4	0.58	96.4462
A) HCV at infection beginning	4	0.585	96.3477
A) HCV at infection beginning	4	0.59	96.2529
A) HCV at infection beginning	4	0.595	96.1629
A) HCV at infection beginning	4	0.6	96.0553
A) HCV at infection beginning	4	0.605	95.9492
A) HCV at infection beginning	4	0.61	95.8382
A) HCV at infection beginning	4	0.615	95.7211
A) HCV at infection beginning	4	0.62	95.595
A) HCV at infection beginning	4	0.625	95.4668
A) HCV at infection beginning	4	0.63	95.3224
A) HCV at infection beginning	4	0.635	95.1737
A) HCV at infection beginning	4	0.64	95.014
A) HCV at infection beginning	4	0.645	94.8467
A) HCV at infection beginning	4	0.65	94.6675
A) HCV at infection beginning	4	0.655	94.4712
A) HCV at infection beginning	4	0.66	94.2595
A) HCV at infection beginning	4	0.665	94.0264
A) HCV at infection beginning	4	0.67	93.7706
A) HCV at infection beginning	4	0.675	93.4935
A) HCV at infection beginning	4	0.68	93.173
A) HCV at infection beginning	4	0.685	92.8054
A) HCV at infection beginning	4	0.69	92.394
A) HCV at infection beginning	4	0.695	91.9236
A) HCV at infection beginning	4	0.7	91.3503
A) HCV at infection beginning	4	0.705	90.659
A) HCV at infection beginning	4	0.71	89.8137
A) HCV at infection beginning	4	0.715	88.7765
A) HCV at infection beginning	4	0.72	87.3878
A) HCV at infection beginning	4	0.725	85.4998
A) HCV at infection beginning	4	0.73	82.8175
A) HCV at infection beginning	4	0.735	78.7693
A) HCV at infection beginning	4	0.74	72.5774
A) HCV at infection beginning	4	0.745	62.133
A) HCV at infection beginning	4	0.75	45.1696
A) HCV at infection beginning	4	0.755	23.9724
A) HCV at infection beginning	4	0.76	8.99903
A) HCV at infection beginning	4	0.765	3.02178
A) HCV at infection beginning	4	0.77	1.05598
A) HCV at infection beginning	4	0.775	0.427024
A) HCV at infection beginning	4	0.78	0.199322
A) HCV at infection beginning	4	0.785	0.104878
A) HCV at infection beginning	4	0.79	0.0607865
A) HCV at infection beginning	4	0.795	0.0378652
A) HCV at infection beginning	4	0.8	0.024542
A) HCV at infection beginning	4	0.805	0.0171472
A) HCV at infection beginning	4	0.81	0.0122615
A) HCV at infection beginning	4	0.815	0.00908047
A) HCV at infection beginning	4	0.82	0.0068311
A) HCV at infection beginning	4	0.825	0.00531961
A) HCV at infection beginning	4	0.83	0.00410906
A) HCV at infection beginning	4	0.835	0.00329999
A) HCV at infection beginning	4	0.84	0.00270894
A) HCV at infection beginning	4	0.845	0.00222324
A) HCV at infection beginning	4	0.85	0.00182249
A) HCV at infection beginning	4	0.855	0.00153949
A) HCV at infection beginning	4	0.86	0.00130489
A) HCV at infection beginning	4	0.865	0.00112878
A) HCV at infection beginning	4	0.87	0.000941894
A) HCV at infection beginning	4	0.875	0.00081929
A) HCV at infection beginning	4	0.88	0.000701115
A) HCV at infection beginning	4	0.885	0.000607755
A) HCV at infection beginning	4	0.89	0.000541395
A) HCV at infection beginning	4	0.895	0.000468563
A) HCV at infection beginning	4	0.9	0.00041304
A) HCV at infection beginning	4	0.905	0.000367504
A) HCV at infection beginning	4	0.91	0.000328886
A) HCV at infection beginning	4	0.915	0.000295738
A) HCV at infection beginning	4	0.92	0.000263231
A) HCV at infection beginning	4	0.925	0.000236502
A) HCV at infection beginning	4	0.93	0.000212314
A) HCV at infection beginning	4	0.935	0.000193508
A) HCV at infection beginning	4	0.94	0.000172655
A) HCV at infection beginning	4	0.945	0.000153361
A) HCV at infection beginning	4	0.95	0.000137624
A) HCV at infection beginning	4	0.955	0.000121564
A) HCV at infection beginning	4	0.96	0.00010837
A) HCV at infection beginning	4	0.965	9.21882e-05
A) HCV at infection beginning	4	0.97	7.5777e-05
A) HCV at infection beginning	4	0.975	6.02967e-05
A) HCV at infection beginning	4	0.98	4.54271e-05
A) HCV at infection beginning	4	0.985	3.23466e-05
A) HCV at infection beginning	4	0.99	1.8547e-05
A) HCV at infection beginning	4	0.995	6.33646e-06
A) HCV at infection beginning	4	1	0
A) HCV at infection beginning	5	0	100
A) HCV at infection beginning	5	0.005	100.002
A) HCV at infection beginning	5	0.01	100
A) HCV at infection beginning	5	0.015	99.9995
A) HCV at infection beginning	5	0.02	99.9988
A) HCV at infection beginning	5	0.025	99.9987
A) HCV at infection beginning	5	0.03	99.9985
A) HCV at infection beginning	5	0.035	99.9991
A) HCV at infection beginning	5	0.04	99.9989
A) HCV at infection beginning	5	0.045	99.9988
A) HCV at infection beginning	5	0.05	99.9987
A) HCV at infection beginning	5	0.055	99.9986
A) HCV at infection beginning	5	0.06	99.9985
A) HCV at infection beginning	5	0.065	99.9984
A) HCV at infection beginning	5	0.07	99.9983
A) HCV at infection beginning	5	0.075	99.9984
A) HCV at infection beginning	5	0.08	99.9985
A) HCV at infection beginning	5	0.085	99.9992
A) HCV at infection beginning	5	0.09	99.9992
A) HCV at infection beginning	5	0.095	99.9991
A) HCV at infection beginning	5	0.1	99.9995
A) HCV at infection beginning	5	0.105	100.001
A) HCV at infection beginning	5	0.11	99.9978
A) HCV at infection beginning	5	0.115	99.9975
A) HCV at infection beginning	5	0.12	99.9974
A) HCV at infection beginning	5	0.125	99.9981
A) HCV at infection beginning	5	0.13	99.9993
A) HCV at infection beginning	5	0.135	99.9989
A) HCV at infection beginning	5	0.14	99.9972
A) HCV at infection beginning	5	0.145	99.9972
A) HCV at infection beginning	5	0.15	99.9989
A) HCV at infection beginning	5	0.155	99.9988
A) HCV at infection beginning	5	0.16	100.001
A) HCV at infection beginning	5	0.165	100
A) HCV at infection beginning	5	0.17	99.999
A) HCV at infection beginning	5	0.175	99.999
A) HCV at infection beginning	5	0.18	99.9984
A) HCV at infection beginning	5	0.185	99.9983
A) HCV at infection beginning	5	0.19	99.9983
A) HCV at infection beginning	5	0.195	99.9983
A) HCV at infection beginning	5	0.2	99.9985
A) HCV at infection beginning	5	0.205	99.9985
A) HCV at infection beginning	5	0.21	100.001
A) HCV at infection beginning	5	0.215	100.001
A) HCV at infection beginning	5	0.22	100
A) HCV at infection beginning	5	0.225	100.003
A) HCV at infection beginning	5	0.23	99.9945
A) HCV at infection beginning	5	0.235	99.9991
A) HCV at infection beginning	5	0.24	100
A) HCV at infection beginning	5	0.245	99.9964
A) HCV at infection beginning	5	0.25	100
A) HCV at infection beginning	5	0.255	100
A) HCV at infection beginning	5	0.26	100
A) HCV at infection beginning	5	0.265	99.9999
A) HCV at infection beginning	5	0.27	100
A) HCV at infection beginning	5	0.275	100
A) HCV at infection beginning	5	0.28	99.9999
A) HCV at infection beginning	5	0.285	99.9999
A) HCV at infection beginning	5	0.29	99.9998
A) HCV at infection beginning	5	0.295	99.9992
A) HCV at infection beginning	5	0.3	99.9982
A) HCV at infection beginning	5	0.305	99.9981
A) HCV at infection beginning	5	0.31	99.9981
A) HCV at infection beginning	5	0.315	99.998
A) HCV at infection beginning	5	0.32	99.9981
A) HCV at infection beginning	5	0.325	99.9981
A) HCV at infection beginning	5	0.33	99.9981
A) HCV at infection beginning	5	0.335	99.9981
A) HCV at infection beginning	5	0.34	99.9981
A) HCV at infection beginning	5	0.345	99.9964
A) HCV at infection beginning	5	0.35	99.9991
A) HCV at infection beginning	5	0.355	99.9986
A) HCV at infection beginning	5	0.36	99.9962
A) HCV at infection beginning	5	0.365	99.9985
A) HCV at infection beginning	5	0.37	99.9982
A) HCV at infection beginning	5	0.375	99.9944
A) HCV at infection beginning	5	0.38	99.9957
A) HCV at infection beginning	5	0.385	99.9977
A) HCV at infection beginning	5	0.39	99.9986
A) HCV at infection beginning	5	0.395	99.9985
A) HCV at infection beginning	5	0.4	99.9985
A) HCV at infection beginning	5	0.405	99.9958
A) HCV at infection beginning	5	0.41	99.9955
A) HCV at infection beginning	5	0.415	99.9973
A) HCV at infection beginning	5	0.42	99.9966
A) HCV at infection beginning	5	0.425	99.995
A) HCV at infection beginning	5	0.43	99.9974
A) HCV at infection beginning	5	0.435	99.9946
A) HCV at infection beginning	5	0.44	99.998
A) HCV at infection beginning	5	0.445	99.9951
A) HCV at infection beginning	5	0.45	99.9979
A) HCV at infection beginning	5	0.455	99.9954
A) HCV at infection beginning	5	0.46	99.9949
A) HCV at infection beginning	5	0.465	99.9949
A) HCV at infection beginning	5	0.47	99.9973
A) HCV at infection beginning	5	0.475	99.9973
A) HCV at infection beginning	5	0.48	99.9955
A) HCV at infection beginning	5	0.485	99.9951
A) HCV at infection beginning	5	0.49	99.9949
A) HCV at infection beginning	5	0.495	99.9985
A) HCV at infection beginning	5	0.5	99.9953
A) HCV at infection beginning	5	0.505	99.9954
A) HCV at infection beginning	5	0.51	99.9953
A) HCV at infection beginning	5	0.515	99.994
A) HCV at infection beginning	5	0.52	99.9947
A) HCV at infection beginning	5	0.525	99.9941
A) HCV at infection beginning	5	0.53	99.994
A) HCV at infection beginning	5	0.535	99.9939
A) HCV at infection beginning	5	0.54	99.9923
A) HCV at infection beginning	5	0.545	99.9955
A) HCV at infection beginning	5	0.55	99.9924
A) HCV at infection beginning	5	0.555	99.9927
A) HCV at infection beginning	5	0.56	99.994
A) HCV at infection beginning	5	0.565	99.9939
A) HCV at infection beginning	5	0.57	99.993
A) HCV at infection beginning	5	0.575	99.9932
A) HCV at infection beginning	5	0.58	99.9908
A) HCV at infection beginning	5	0.585	99.9926
A) HCV at infection beginning	5	0.59	99.9928
A) HCV at infection beginning	5	0.595	99.9938
A) HCV at infection beginning	5	0.6	99.9906
A) HCV at infection beginning	5	0.605	99.9972
A) HCV at infection beginning	5	0.61	99.9901
A) HCV at infection beginning	5	0.615	99.991
A) HCV at infection beginning	5	0.62	99.9933
A) HCV at infection beginning	5	0.625	99.9911
A) HCV at infection beginning	5	0.63	99.9876
A) HCV at infection beginning	5	0.635	99.9914
A) HCV at infection beginning	5	0.64	99.9905
A) HCV at infection beginning	5	0.645	99.988
A) HCV at infection beginning	5	0.65	99.9899
A) HCV at infection beginning	5	0.655	99.9869
A) HCV at infection beginning	5	0.66	99.9897
A) HCV at infection beginning	5	0.665	99.9895
A) HCV at infection beginning	5	0.67	99.9897
A) HCV at infection beginning	5	0.675	99.9907
A) HCV at infection beginning	5	0.68	99.987
A) HCV at infection beginning	5	0.685	99.9885
A) HCV at infection beginning	5	0.69	99.9889
A) HCV at infection beginning	5	0.695	99.9873
A) HCV at infection beginning	5	0.7	99.987
A) HCV at infection beginning	5	0.705	99.9869
A) HCV at infection beginning	5	0.71	99.9874
A) HCV at infection beginning	5	0.715	99.987
A) HCV at infection beginning	5	0.72	99.985
A) HCV at infection beginning	5	0.725	99.9836
A) HCV at infection beginning	5	0.73	99.9843
A) HCV at infection beginning	5	0.735	99.9859
A) HCV at infection beginning	5	0.74	99.9848
A) HCV at infection beginning	5	0.745	99.9823
A) HCV at infection beginning	5	0.75	99.9827
A) HCV at infection beginning	5	0.755	99.9825
A) HCV at infection beginning	5	0.76	99.9781
A) HCV at infection beginning	5	0.765	99.9792
A) HCV at infection beginning	5	0.77	99.9807
A) HCV at infection beginning	5	0.775	99.9781
A) HCV at infection beginning	5	0.78	99.9779
A) HCV at infection beginning	5	0.785	99.9793
A) HCV at infection beginning	5	0.79	99.9761
A) HCV at infection beginning	5	0.795	99.9819
A) HCV at infection beginning	5	0.8	99.9753
A) HCV at infection beginning	5	0.805	99.9749
A) HCV at infection beginning	5	0.81	99.9704
A) HCV at infection beginning	5	0.815	99.9704
A) HCV at infection beginning	5	0.82	99.9657
A) HCV at infection beginning	5	0.825	99.9654
A) HCV at infection beginning	5	0.83	99.9634
A) HCV at infection beginning	5	0.835	99.963
A) HCV at infection beginning	5	0.84	99.9617
A) HCV at infection beginning	5	0.845	99.9623
A) HCV at infection beginning	5	0.85	99.9593
A) HCV at infection beginning	5	0.855	99.9581
A) HCV at infection beginning	5	0.86	99.9548
A) HCV at infection beginning	5	0.865	99.9487
A) HCV at infection beginning	5	0.87	99.948
A) HCV at infection beginning	5	0.875	99.9424
A) HCV at infection beginning	5	0.88	99.9357
A) HCV at infection beginning	5	0.885	99.9347
A) HCV at infection beginning	5	0.89	99.9261
A) HCV at infection beginning	5	0.895	99.921
A) HCV at infection beginning	5	0.9	99.9137
A) HCV at infection beginning	5	0.905	99.9031
A) HCV at infection beginning	5	0.91	99.8929
A) HCV at infection beginning	5	0.915	99.8791
A) HCV at infection beginning	5	0.92	99.8625
A) HCV at infection beginning	5	0.925	99.8316
A) HCV at infection beginning	5	0.93	99.8141
A) HCV at infection beginning	5	0.935	99.7651
A) HCV at infection beginning	5	0.94	99.7215
A) HCV at infection beginning	5	0.945	99.6438
A) HCV at infection beginning	5	0.95	99.5241
A) HCV at infection beginning	5	0.955	99.33
A) HCV at infection beginning	5	0.96	99.0069
A) HCV at infection beginning	5	0.965	98.4323
A) HCV at infection beginning	5	0.97	97.2959
A) HCV at infection beginning	5	0.975	94.9307
A) HCV at infection beginning	5	0.98	89.6803
A) HCV at infection beginning	5	0.985	77.1385
A) HCV at infection beginning	5	0.99	42.987
A) HCV at infection beginning	5	0.995	0.0766967
A) HCV at infection beginning	5	1	0
A) HCV at infection beginning	6	0	100
A) HCV at infection beginning	6	0.005	99.5046
A) HCV at infection beginning	6	0.01	99.0068
A) HCV at infection beginning	6	0.015	98.5121
A) HCV at infection beginning	6	0.02	98.0142
A) HCV at infection beginning	6	0.025	97.5178
A) HCV at infection beginning	6	0.03	97.0212
A) HCV at infection beginning	6	0.035	96.5234
A) HCV at infection beginning	6	0.04	96.0267
A) HCV at infection beginning	6	0.045	95.5323
A) HCV at infection beginning	6	0.05	95.0376
A) HCV at infection beginning	6	0.055	94.5406
A) HCV at infection beginning	6	0.06	94.0439
A) HCV at infection beginning	6	0.065	93.5464
A) HCV at infection beginning	6	0.07	93.0495
A) HCV at infection beginning	6	0.075	92.5503
A) HCV at infection beginning	6	0.08	92.0512
A) HCV at infection beginning	6	0.085	91.5594
A) HCV at infection beginning	6	0.09	91.0623
A) HCV at infection beginning	6	0.095	90.5651
A) HCV at infection beginning	6	0.1	90.0679
A) HCV at infection beginning	6	0.105	89.5702
A) HCV at infection beginning	6	0.11	89.0724
A) HCV at infection beginning	6	0.115	88.5743
A) HCV at infection beginning	6	0.12	88.0819
A) HCV at infection beginning	6	0.125	87.5814
A) HCV at infection beginning	6	0.13	87.085
A) HCV at infection beginning	6	0.135	86.5872
A) HCV at infection beginning	6	0.14	86.0911
A) HCV at infection beginning	6	0.145	85.5919
A) HCV at infection beginning	6	0.15	85.0947
A) HCV at infection beginning	6	0.155	84.5984
A) HCV at infection beginning	6	0.16	84.1004
A) HCV at infection beginning	6	0.165	83.6023
A) HCV at infection beginning	6	0.17	83.1056
A) HCV at infection beginning	6	0.175	82.6061
A) HCV at infection beginning	6	0.18	82.108
A) HCV at infection beginning	6	0.185	81.6126
A) HCV at infection beginning	6	0.19	81.1134
A) HCV at infection beginning	6	0.195	80.6139
A) HCV at infection beginning	6	0.2	80.1186
A) HCV at infection beginning	6	0.205	79.62
A) HCV at infection beginning	6	0.21	79.1215
A) HCV at infection beginning	6	0.215	78.6233
A) HCV at infection beginning	6	0.22	78.1257
A) HCV at infection beginning	6	0.225	77.6234
A) HCV at infection beginning	6	0.23	77.1306
A) HCV at infection beginning	6	0.235	76.6297
A) HCV at infection beginning	6	0.24	76.1312
A) HCV at infection beginning	6	0.245	75.636
A) HCV at infection beginning	6	0.25	75.1364
A) HCV at infection beginning	6	0.255	74.6381
A) HCV at infection beginning	6	0.26	74.1389
A) HCV at infection beginning	6	0.265	73.6422
A) HCV at infection beginning	6	0.27	73.1429
A) HCV at infection beginning	6	0.275	72.6418
A) HCV at infection beginning	6	0.28	72.1469
A) HCV at infection beginning	6	0.285	71.6476
A) HCV at infection beginning	6	0.29	71.1487
A) HCV at infection beginning	6	0.295	70.6497
A) HCV at infection beginning	6	0.3	70.1556
A) HCV at infection beginning	6	0.305	69.6535
A) HCV at infection beginning	6	0.31	69.153
A) HCV at infection beginning	6	0.315	68.6553
A) HCV at infection beginning	6	0.32	68.1567
A) HCV at infection beginning	6	0.325	67.6571
A) HCV at infection beginning	6	0.33	67.1586
A) HCV at infection beginning	6	0.335	66.6602
A) HCV at infection beginning	6	0.34	66.1608
A) HCV at infection beginning	6	0.345	65.66
A) HCV at infection beginning	6	0.35	65.161
A) HCV at infection beginning	6	0.355	64.6645
A) HCV at infection beginning	6	0.36	64.1637
A) HCV at infection beginning	6	0.365	63.6652
A) HCV at infection beginning	6	0.37	63.1663
A) HCV at infection beginning	6	0.375	62.6657
A) HCV at infection beginning	6	0.38	62.1714
A) HCV at infection beginning	6	0.385	61.6682
A) HCV at infection beginning	6	0.39	61.1691
A) HCV at infection beginning	6	0.395	60.6699
A) HCV at infection beginning	6	0.4	60.1695
A) HCV at infection beginning	6	0.405	59.6701
A) HCV at infection beginning	6	0.41	59.1728
A) HCV at infection beginning	6	0.415	58.6711
A) HCV at infection beginning	6	0.42	58.1699
A) HCV at infection beginning	6	0.425	57.6717
A) HCV at infection beginning	6	0.43	57.1717
A) HCV at infection beginning	6	0.435	56.6718
A) HCV at infection beginning	6	0.44	56.1728
A) HCV at infection beginning	6	0.445	55.6723
A) HCV at infection beginning	6	0.45	55.1704
A) HCV at infection beginning	6	0.455	54.6728
A) HCV at infection beginning	6	0.46	54.1741
A) HCV at infection beginning	6	0.465	53.6711
A) HCV at infection beginning	6	0.47	53.1716
A) HCV at infection beginning	6	0.475	52.6723
A) HCV at infection beginning	6	0.48	52.1725
A) HCV at infection beginning	6	0.485	51.6732
A) HCV at infection beginning	6	0.49	51.1725
A) HCV at infection beginning	6	0.495	50.6717
A) HCV at infection beginning	6	0.5	50.1704
A) HCV at infection beginning	6	0.505	49.6715
A) HCV at infection beginning	6	0.51	49.1709
A) HCV at infection beginning	6	0.515	48.6715
A) HCV at infection beginning	6	0.52	48.1698
A) HCV at infection beginning	6	0.525	47.6699
A) HCV at infection beginning	6	0.53	47.1696
A) HCV at infection beginning	6	0.535	46.669
A) HCV at infection beginning	6	0.54	46.1683
A) HCV at infection beginning	6	0.545	45.6677
A) HCV at infection beginning	6	0.55	45.1682
A) HCV at infection beginning	6	0.555	44.6671
A) HCV at infection beginning	6	0.56	44.1662
A) HCV at infection beginning	6	0.565	43.6652
A) HCV at infection beginning	6	0.57	43.1633
A) HCV at infection beginning	6	0.575	42.6628
A) HCV at infection beginning	6	0.58	42.1619
A) HCV at infection beginning	6	0.585	41.6609
A) HCV at infection beginning	6	0.59	41.1601
A) HCV at infection beginning	6	0.595	40.6587
A) HCV at infection beginning	6	0.6	40.1577
A) HCV at infection beginning	6	0.605	39.6567
A) HCV at infection beginning	6	0.61	39.156
A) HCV at infection beginning	6	0.615	38.6568
A) HCV at infection beginning	6	0.62	38.1537
A) HCV at infection beginning	6	0.625	37.6517
A) HCV at infection beginning	6	0.63	37.1507
A) HCV at infection beginning	6	0.635	36.6494
A) HCV at infection beginning	6	0.64	36.1482
A) HCV at infection beginning	6	0.645	35.6468
A) HCV at infection beginning	6	0.65	35.1454
A) HCV at infection beginning	6	0.655	34.6435
A) HCV at infection beginning	6	0.66	34.1424
A) HCV at infection beginning	6	0.665	33.6409
A) HCV at infection beginning	6	0.67	33.1391
A) HCV at infection beginning	6	0.675	32.6364
A) HCV at infection beginning	6	0.68	32.136
A) HCV at infection beginning	6	0.685	31.6339
A) HCV at infection beginning	6	0.69	31.1317
A) HCV at infection beginning	6	0.695	30.6309
A) HCV at infection beginning	6	0.7	30.1285
A) HCV at infection beginning	6	0.705	29.6264
A) HCV at infection beginning	6	0.71	29.1272
A) HCV at infection beginning	6	0.715	28.6226
A) HCV at infection beginning	6	0.72	28.1211
A) HCV at infection beginning	6	0.725	27.6188
A) HCV at infection beginning	6	0.73	27.117
A) HCV at infection beginning	6	0.735	26.6151
A) HCV at infection beginning	6	0.74	26.1129
A) HCV at infection beginning	6	0.745	25.6108
A) HCV at infection beginning	6	0.75	25.1098
A) HCV at infection beginning	6	0.755	24.6061
A) HCV at infection beginning	6	0.76	24.1039
A) HCV at infection beginning	6	0.765	23.6017
A) HCV at infection beginning	6	0.77	23.0992
A) HCV at infection beginning	6	0.775	22.5969
A) HCV at infection beginning	6	0.78	22.0942
A) HCV at infection beginning	6	0.785	21.5919
A) HCV at infection beginning	6	0.79	21.0892
A) HCV at infection beginning	6	0.795	20.5866
A) HCV at infection beginning	6	0.8	20.0842
A) HCV at infection beginning	6	0.805	19.5816
A) HCV at infection beginning	6	0.81	19.079
A) HCV at infection beginning	6	0.815	18.5763
A) HCV at infection beginning	6	0.82	18.0736
A) HCV at infection beginning	6	0.825	17.5709
A) HCV at infection beginning	6	0.83	17.0679
A) HCV at infection beginning	6	0.835	16.5652
A) HCV at infection beginning	6	0.84	16.062
A) HCV at infection beginning	6	0.845	15.5597
A) HCV at infection beginning	6	0.85	15.0569
A) HCV at infection beginning	6	0.855	14.5533
A) HCV at infection beginning	6	0.86	14.0502
A) HCV at infection beginning	6	0.865	13.5473
A) HCV at infection beginning	6	0.87	13.0442
A) HCV at infection beginning	6	0.875	12.541
A) HCV at infection beginning	6	0.88	12.0377
A) HCV at infection beginning	6	0.885	11.5347
A) HCV at infection beginning	6	0.89	11.0313
A) HCV at infection beginning	6	0.895	10.5279
A) HCV at infection beginning	6	0.9	10.0248
A) HCV at infection beginning	6	0.905	9.5213
A) HCV at infection beginning	6	0.91	9.01862
A) HCV at infection beginning	6	0.915	8.51455
A) HCV at infection beginning	6	0.92	8.01097
A) HCV at infection beginning	6	0.925	7.50749
A) HCV at infection beginning	6	0.93	7.00384
A) HCV at infection beginning	6	0.935	6.50029
A) HCV at infection beginning	6	0.94	5.99652
A) HCV at infection beginning	6	0.945	5.4929
A) HCV at infection beginning	6	0.95	4.98942
A) HCV at infection beginning	6	0.955	4.48553
A) HCV at infection beginning	6	0.96	3.98171
A) HCV at infection beginning	6	0.965	3.47781
A) HCV at infection beginning	6	0.97	2.97402
A) HCV at infection beginning	6	0.975	2.47021
A) HCV at infection beginning	6	0.98	1.96619
A) HCV at infection beginning	6	0.985	1.46221
A) HCV at infection beginning	6	0.99	0.958206
A) HCV at infection beginning	6	0.995	0.454177
A) HCV at infection beginning	6	1	0
A) HCV at infection beginning	7	0	100
A) HCV at infection beginning	7	0.005	99.981
A) HCV at infection beginning	7	0.01	99.9601
A) HCV at infection beginning	7	0.015	99.9405
A) HCV at infection beginning	7	0.02	99.9183
A) HCV at infection beginning	7	0.025	99.9014
A) HCV at infection beginning	7	0.03	99.877
A) HCV at infection beginning	7	0.035	99.8588
A) HCV at infection beginning	7	0.04	99.8362
A) HCV at infection beginning	7	0.045	99.8157
A) HCV at infection beginning	7	0.05	99.7932
A) HCV at infection beginning	7	0.055	99.7713
A) HCV at infection beginning	7	0.06	99.749
A) HCV at infection beginning	7	0.065	99.727
A) HCV at infection beginning	7	0.07	99.7043
A) HCV at infection beginning	7	0.075	99.6801
A) HCV at infection beginning	7	0.08	99.6578
A) HCV at infection beginning	7	0.085	99.6359
A) HCV at infection beginning	7	0.09	99.6078
A) HCV at infection beginning	7	0.095	99.5887
A) HCV at infection beginning	7	0.1	99.5599
A) HCV at infection beginning	7	0.105	99.5361
A) HCV at infection beginning	7	0.11	99.5123
A) HCV at infection beginning	7	0.115	99.4882
A) HCV at infection beginning	7	0.12	99.4616
A) HCV at infection beginning	7	0.125	99.4363
A) HCV at infection beginning	7	0.13	99.4096
A) HCV at infection beginning	7	0.135	99.3812
A) HCV at infection beginning	7	0.14	99.3542
A) HCV at infection beginning	7	0.145	99.3269
A) HCV at infection beginning	7	0.15	99.2993
A) HCV at infection beginning	7	0.155	99.2733
A) HCV at infection beginning	7	0.16	99.2449
A) HCV at infection beginning	7	0.165	99.217
A) HCV at infection beginning	7	0.17	99.1879
A) HCV at infection beginning	7	0.175	99.1581
A) HCV at infection beginning	7	0.18	99.1257
A) HCV at infection beginning	7	0.185	99.0968
A) HCV at infection beginning	7	0.19	99.0664
A) HCV at infection beginning	7	0.195	99.0351
A) HCV at infection beginning	7	0.2	99.0029
A) HCV at infection beginning	7	0.205	98.9708
A) HCV at infection beginning	7	0.21	98.9416
A) HCV at infection beginning	7	0.215	98.9089
A) HCV at infection beginning	7	0.22	98.8708
A) HCV at infection beginning	7	0.225	98.8392
A) HCV at infection beginning	7	0.23	98.8038
A) HCV at infection beginning	7	0.235	98.7671
A) HCV at infection beginning	7	0.24	98.7329
A) HCV at infection beginning	7	0.245	98.6956
A) HCV at infection beginning	7	0.25	98.6607
A) HCV at infection beginning	7	0.255	98.6215
A) HCV at infection beginning	7	0.26	98.5874
A) HCV at infection beginning	7	0.265	98.5447
A) HCV at infection beginning	7	0.27	98.5076
A) HCV at infection beginning	7	0.275	98.4687
A) HCV at infection beginning	7	0.28	98.4287
A) HCV at infection beginning	7	0.285	98.3869
A) HCV at infection beginning	7	0.29	98.3471
A) HCV at infection beginning	7	0.295	98.3
A) HCV at infection beginning	7	0.3	98.2565
A) HCV at infection beginning	7	0.305	98.2153
A) HCV at infection beginning	7	0.31	98.168
A) HCV at infection beginning	7	0.315	98.1225
A) HCV at infection beginning	7	0.32	98.0779
A) HCV at infection beginning	7	0.325	98.0315
A) HCV at infection beginning	7	0.33	97.9814
A) HCV at infection beginning	7	0.335	97.9312
A) HCV at infection beginning	7	0.34	97.8828
A) HCV at infection beginning	7	0.345	97.823
A) HCV at infection beginning	7	0.35	97.7744
A) HCV at infection beginning	7	0.355	97.7204
A) HCV at infection beginning	7	0.36	97.6717
A) HCV at infection beginning	7	0.365	97.6065
A) HCV at infection beginning	7	0.37	97.5523
A) HCV at infection beginning	7	0.375	97.4915
A) HCV at infection beginning	7	0.38	97.4281
A) HCV at infection beginning	7	0.385	97.3697
A) HCV at infection beginning	7	0.39	97.3069
A) HCV at infection beginning	7	0.395	97.2402
A) HCV at infection beginning	7	0.4	97.1675
A) HCV at infection beginning	7	0.405	97.1026
A) HCV at infection beginning	7	0.41	97.0303
A) HCV at infection beginning	7	0.415	96.9521
A) HCV at infection beginning	7	0.42	96.8758
A) HCV at infection beginning	7	0.425	96.7971
A) HCV at infection beginning	7	0.43	96.7096
A) HCV at infection beginning	7	0.435	96.6272
A) HCV at infection beginning	7	0.44	96.5308
A) HCV at infection beginning	7	0.445	96.4445
A) HCV at infection beginning	7	0.45	96.3396
A) HCV at infection beginning	7	0.455	96.2357
A) HCV at infection beginning	7	0.46	96.1197
A) HCV at infection beginning	7	0.465	96.0046
A) HCV at infection beginning	7	0.47	95.8846
A) HCV at infection beginning	7	0.475	95.75
A) HCV at infection beginning	7	0.48	95.6082
A) HCV at infection beginning	7	0.485	95.4508
A) HCV at infection beginning	7	0.49	95.2614
A) HCV at infection beginning	7	0.495	95.0863
A) HCV at infection beginning	7	0.5	94.8755
A) HCV at infection beginning	7	0.505	94.625
A) HCV at infection beginning	7	0.51	94.3661
A) HCV at infection beginning	7	0.515	94.05
A) HCV at infection beginning	7	0.52	93.6733
A) HCV at infection beginning	7	0.525	93.2254
A) HCV at infection beginning	7	0.53	92.6805
A) HCV at infection beginning	7	0.535	91.9764
A) HCV at infection beginning	7	0.54	91.0642
A) HCV at infection beginning	7	0.545	89.8177
A) HCV at infection beginning	7	0.55	88.0575
A) HCV at infection beginning	7	0.555	85.3262
A) HCV at infection beginning	7	0.56	80.9233
A) HCV at infection beginning	7	0.565	73.1255
A) HCV at infection beginning	7	0.57	58.297
A) HCV at infection beginning	7	0.575	33.1553
A) HCV at infection beginning	7	0.58	10.8109
A) HCV at infection beginning	7	0.585	2.87068
A) HCV at infection beginning	7	0.59	0.831474
A) HCV at infection beginning	7	0.595	0.295683
A) HCV at infection beginning	7	0.6	0.125473
A) HCV at infection beginning	7	0.605	0.0628332
A) HCV at infection beginning	7	0.61	0.0351942
A) HCV at infection beginning	7	0.615	0.0214713
A) HCV at infection beginning	7	0.62	0.0138517
A) HCV at infection beginning	7	0.625	0.00944038
A) HCV at infection beginning	7	0.63	0.00676193
A) HCV at infection beginning	7	0.635	0.00481608
A) HCV at infection beginning	7	0.64	0.00371465
A) HCV at infection beginning	7	0.645	0.00288796
A) HCV at infection beginning	7	0.65	0.00229393
A) HCV at infection beginning	7	0.655	0.00182579
A) HCV at infection beginning	7	0.66	0.00148853
A) HCV at infection beginning	7	0.665	0.00121492
A) HCV at infection beginning	7	0.67	0.00102253
A) HCV at infection beginning	7	0.675	0.000850574
A) HCV at infection beginning	7	0.68	0.000720645
A) HCV at infection beginning	7	0.685	0.000613609
A) HCV at infection beginning	7	0.69	0.000523921
A) HCV at infection beginning	7	0.695	0.000457378
A) HCV at infection beginning	7	0.7	0.000397408
A) HCV at infection beginning	7	0.705	0.000346158
A) HCV at infection beginning	7	0.71	0.00030573
A) HCV at infection beginning	7	0.715	0.000269171
A) HCV at infection beginning	7	0.72	0.000237838
A) HCV at infection beginning	7	0.725	0.000212512
A) HCV at infection beginning	7	0.73	0.000189344
A) HCV at infection beginning	7	0.735	0.000169654
A) HCV at infection beginning	7	0.74	0.000149324
A) HCV at infection beginning	7	0.745	0.000136907
A) HCV at infection beginning	7	0.75	0.000124016
A) HCV at infection beginning	7	0.755	0.00011101
A) HCV at infection beginning	7	0.76	0.000101477
A) HCV at infection beginning	7	0.765	9.2162e-05
A) HCV at infection beginning	7	0.77	8.38931e-05
A) HCV at infection beginning	7	0.775	7.6098e-05
A) HCV at infection beginning	7	0.78	7.07396e-05
A) HCV at infection beginning	7	0.785	6.54095e-05
A) HCV at infection beginning	7	0.79	6.00033e-05
A) HCV at infection beginning	7	0.795	5.49242e-05
A) HCV at infection beginning	7	0.8	5.03674e-05
A) HCV at infection beginning	7	0.805	4.68729e-05
A) HCV at infection beginning	7	0.81	4.3357e-05
A) HCV at infection beginning	7	0.815	4.02366e-05
A) HCV at infection beginning	7	0.82	3.74275e-05
A) HCV at infection beginning	7	0.825	3.43941e-05
A) HCV at infection beginning	7	0.83	3.16914e-05
A) HCV at infection beginning	7	0.835	2.97388e-05
A) HCV at infection beginning	7	0.84	2.71442e-05
A) HCV at infection beginning	7	0.845	2.50349e-05
A) HCV at infection beginning	7	0.85	2.33137e-05
A) HCV at infection beginning	7	0.855	2.13798e-05
A) HCV at infection beginning	7	0.86	1.95277e-05
A) HCV at infection beginning	7	0.865	1.75993e-05
A) HCV at infection beginning	7	0.87	1.59714e-05
A) HCV at infection beginning	7	0.875	1.43519e-05
A) HCV at infection beginning	7	0.88	1.3017e-05
A) HCV at infection beginning	7	0.885	1.14459e-05
A) HCV at infection beginning	7	0.89	1.01762e-05
A) HCV at infection beginning	7	0.895	8.86889e-06
A) HCV at infection beginning	7	0.9	7.75636e-06
A) HCV at infection beginning	7	0.905	6.58258e-06
A) HCV at infection beginning	7	0.91	5.57736e-06
A) HCV at infection beginning	7	0.915	4.67232e-06
A) HCV at infection beginning	7	0.92	3.71323e-06
A) HCV at infection beginning	7	0.925	2.93298e-06
A) HCV at infection beginning	7	0.93	2.46925e-06
A) HCV at infection beginning	7	0.935	1.87203e-06
A) HCV at infection beginning	7	0.94	1.40157e-06
A) HCV at infection beginning	7	0.945	1.066e-06
A) HCV at infection beginning	7	0.95	7.27664e-07
A) HCV at infection beginning	7	0.955	4.5543e-07
A) HCV at infection beginning	7	0.96	3.00727e-07
A) HCV at infection beginning	7	0.965	1.72145e-07
A) HCV at infection beginning	7	0.97	9.2058e-08
A) HCV at infection beginning	7	0.975	3.53934e-08
A) HCV at infection beginning	7	0.98	1.50286e-08
A) HCV at infection beginning	7	0.985	3.77842e-09
A) HCV at infection beginning	7	0.99	6.49329e-10
A) HCV at infection beginning	7	0.995	1.66163e-11
A) HCV at infection beginning	7	1	0
A) HCV at infection beginning	8	0	100
A) HCV at infection beginning	8	0.005	100.001
A) HCV at infection beginning	8	0.01	100.001
A) HCV at infection beginning	8	0.015	100.001
A) HCV at infection beginning	8	0.02	100
A) HCV at infection beginning	8	0.025	100
A) HCV at infection beginning	8	0.03	99.9997
A) HCV at infection beginning	8	0.035	100.001
A) HCV at infection beginning	8	0.04	100.001
A) HCV at infection beginning	8	0.045	100
A) HCV at infection beginning	8	0.05	100.001
A) HCV at infection beginning	8	0.055	100.003
A) HCV at infection beginning	8	0.06	100.002
A) HCV at infection beginning	8	0.065	99.9996
A) HCV at infection beginning	8	0.07	100.001
A) HCV at infection beginning	8	0.075	99.9991
A) HCV at infection beginning	8	0.08	99.9988
A) HCV at infection beginning	8	0.085	99.9989
A) HCV at infection beginning	8	0.09	99.9998
A) HCV at infection beginning	8	0.095	99.9992
A) HCV at infection beginning	8	0.1	100.001
A) HCV at infection beginning	8	0.105	100.001
A) HCV at infection beginning	8	0.11	100.002
A) HCV at infection beginning	8	0.115	99.9988
A) HCV at infection beginning	8	0.12	100.001
A) HCV at infection beginning	8	0.125	100.001
A) HCV at infection beginning	8	0.13	100.003
A) HCV at infection beginning	8	0.135	100
A) HCV at infection beginning	8	0.14	100.006
A) HCV at infection beginning	8	0.145	100.002
A) HCV at infection beginning	8	0.15	100.002
A) HCV at infection beginning	8	0.155	100.001
A) HCV at infection beginning	8	0.16	100
A) HCV at infection beginning	8	0.165	100.002
A) HCV at infection beginning	8	0.17	99.9998
A) HCV at infection beginning	8	0.175	100.001
A) HCV at infection beginning	8	0.18	100.001
A) HCV at infection beginning	8	0.185	100.002
A) HCV at infection beginning	8	0.19	100
A) HCV at infection beginning	8	0.195	100
A) HCV at infection beginning	8	0.2	100.001
A) HCV at infection beginning	8	0.205	99.9998
A) HCV at infection beginning	8	0.21	99.9963
A) HCV at infection beginning	8	0.215	99.9997
A) HCV at infection beginning	8	0.22	100.002
A) HCV at infection beginning	8	0.225	100.002
A) HCV at infection beginning	8	0.23	100.001
A) HCV at infection beginning	8	0.235	100.002
A) HCV at infection beginning	8	0.24	100.002
A) HCV at infection beginning	8	0.245	100.001
A) HCV at infection beginning	8	0.25	100.001
A) HCV at infection beginning	8	0.255	100.002
A) HCV at infection beginning	8	0.26	100
A) HCV at infection beginning	8	0.265	99.9971
A) HCV at infection beginning	8	0.27	99.9999
A) HCV at infection beginning	8	0.275	100
A) HCV at infection beginning	8	0.28	100.001
A) HCV at infection beginning	8	0.285	100
A) HCV at infection beginning	8	0.29	100
A) HCV at infection beginning	8	0.295	100.001
A) HCV at infection beginning	8	0.3	99.9994
A) HCV at infection beginning	8	0.305	100.002
A) HCV at infection beginning	8	0.31	100.002
A) HCV at infection beginning	8	0.315	100.001
A) HCV at infection beginning	8	0.32	99.9993
A) HCV at infection beginning	8	0.325	100
A) HCV at infection beginning	8	0.33	99.9998
A) HCV at infection beginning	8	0.335	100.001
A) HCV at infection beginning	8	0.34	99.9994
A) HCV at infection beginning	8	0.345	100
A) HCV at infection beginning	8	0.35	99.999
A) HCV at infection beginning	8	0.355	99.9994
A) HCV at infection beginning	8	0.36	99.9995
A) HCV at infection beginning	8	0.365	99.9997
A) HCV at infection beginning	8	0.37	99.998
A) HCV at infection beginning	8	0.375	100
A) HCV at infection beginning	8	0.38	99.9992
A) HCV at infection beginning	8	0.385	99.9994
A) HCV at infection beginning	8	0.39	99.9994
A) HCV at infection beginning	8	0.395	99.9985
A) HCV at infection beginning	8	0.4	99.9986
A) HCV at infection beginning	8	0.405	99.9987
A) HCV at infection beginning	8	0.41	99.9989
A) HCV at infection beginning	8	0.415	100.002
A) HCV at infection beginning	8	0.42	100.002
A) HCV at infection beginning	8	0.425	100.002
A) HCV at infection beginning	8	0.43	100.005
A) HCV at infection beginning	8	0.435	100.001
A) HCV at infection beginning	8	0.44	100.004
A) HCV at infection beginning	8	0.445	100.003
A) HCV at infection beginning	8	0.45	100
A) HCV at infection beginning	8	0.455	100.002
A) HCV at infection beginning	8	0.46	100
A) HCV at infection beginning	8	0.465	100.001
A) HCV at infection beginning	8	0.47	99.9997
A) HCV at infection beginning	8	0.475	99.9986
A) HCV at infection beginning	8	0.48	100
A) HCV at infection beginning	8	0.485	100
A) HCV at infection beginning	8	0.49	100
A) HCV at infection beginning	8	0.495	99.9992
A) HCV at infection beginning	8	0.5	99.9997
A) HCV at infection beginning	8	0.505	99.9981
A) HCV at infection beginning	8	0.51	99.9996
A) HCV at infection beginning	8	0.515	99.9976
A) HCV at infection beginning	8	0.52	100.001
A) HCV at infection beginning	8	0.525	99.9978
A) HCV at infection beginning	8	0.53	99.9985
A) HCV at infection beginning	8	0.535	99.9998
A) HCV at infection beginning	8	0.54	99.9988
A) HCV at infection beginning	8	0.545	99.9963
A) HCV at infection beginning	8	0.55	99.999
A) HCV at infection beginning	8	0.555	99.9975
A) HCV at infection beginning	8	0.56	99.9987
A) HCV at infection beginning	8	0.565	100.001
A) HCV at infection beginning	8	0.57	100.001
A) HCV at infection beginning	8	0.575	99.9993
A) HCV at infection beginning	8	0.58	99.9977
A) HCV at infection beginning	8	0.585	99.9998
A) HCV at infection beginning	8	0.59	99.9966
A) HCV at infection beginning	8	0.595	99.9986
A) HCV at infection beginning	8	0.6	100.002
A) HCV at infection beginning	8	0.605	99.9986
A) HCV at infection beginning	8	0.61	99.9991
A) HCV at infection beginning	8	0.615	100.001
A) HCV at infection beginning	8	0.62	100.001
A) HCV at infection beginning	8	0.625	99.9991
A) HCV at infection beginning	8	0.63	99.9982
A) HCV at infection beginning	8	0.635	99.9983
A) HCV at infection beginning	8	0.64	100
A) HCV at infection beginning	8	0.645	99.9999
A) HCV at infection beginning	8	0.65	100
A) HCV at infection beginning	8	0.655	100
A) HCV at infection beginning	8	0.66	99.998
A) HCV at infection beginning	8	0.665	99.9982
A) HCV at infection beginning	8	0.67	99.9997
A) HCV at infection beginning	8	0.675	99.9952
A) HCV at infection beginning	8	0.68	99.9993
A) HCV at infection beginning	8	0.685	99.9995
A) HCV at infection beginning	8	0.69	99.9952
A) HCV at infection beginning	8	0.695	100
A) HCV at infection beginning	8	0.7	100.001
A) HCV at infection beginning	8	0.705	99.9974
A) HCV at infection beginning	8	0.71	100
A) HCV at infection beginning	8	0.715	99.9973
A) HCV at infection beginning	8	0.72	99.9977
A) HCV at infection beginning	8	0.725	99.9992
A) HCV at infection beginning	8	0.73	99.9984
A) HCV at infection beginning	8	0.735	100
A) HCV at infection beginning	8	0.74	100
A) HCV at infection beginning	8	0.745	99.9969
A) HCV at infection beginning	8	0.75	99.997
A) HCV at infection beginning	8	0.755	99.9983
A) HCV at infection beginning	8	0.76	99.9986
A) HCV at infection beginning	8	0.765	99.9983
A) HCV at infection beginning	8	0.77	99.9973
A) HCV at infection beginning	8	0.775	99.9964
A) HCV at infection beginning	8	0.78	99.9985
A) HCV at infection beginning	8	0.785	99.999
A) HCV at infection beginning	8	0.79	99.9996
A) HCV at infection beginning	8	0.795	99.9988
A) HCV at infection beginning	8	0.8	99.9975
A) HCV at infection beginning	8	0.805	99.9986
A) HCV at infection beginning	8	0.81	99.9957
A) HCV at infection beginning	8	0.815	100.002
A) HCV at infection beginning	8	0.82	99.9971
A) HCV at infection beginning	8	0.825	99.9964
A) HCV at infection beginning	8	0.83	99.9977
A) HCV at infection beginning	8	0.835	99.996
A) HCV at infection beginning	8	0.84	99.996
A) HCV at infection beginning	8	0.845	99.9986
A) HCV at infection beginning	8	0.85	99.999
A) HCV at infection beginning	8	0.855	99.9984
A) HCV at infection beginning	8	0.86	99.9972
A) HCV at infection beginning	8	0.865	99.9971
A) HCV at infection beginning	8	0.87	99.9947
A) HCV at infection beginning	8	0.875	99.995
A) HCV at infection beginning	8	0.88	99.9958
A) HCV at infection beginning	8	0.885	99.9954
A) HCV at infection beginning	8	0.89	99.9944
A) HCV at infection beginning	8	0.895	99.9948
A) HCV at infection beginning	8	0.9	99.9953
A) HCV at infection beginning	8	0.905	99.9934
A) HCV at infection beginning	8	0.91	99.9923
A) HCV at infection beginning	8	0.915	99.9916
A) HCV at infection beginning	8	0.92	99.9914
A) HCV at infection beginning	8	0.925	99.9922
A) HCV at infection beginning	8	0.93	99.9897
A) HCV at infection beginning	8	0.935	99.9913
A) HCV at infection beginning	8	0.94	99.9871
A) HCV at infection beginning	8	0.945	99.99
A) HCV at infection beginning	8	0.95	99.9852
A) HCV at infection beginning	8	0.955	99.9856
A) HCV at infection beginning	8	0.96	99.9796
A) HCV at infection beginning	8	0.965	99.9774
A) HCV at infection beginning	8	0.97	99.966
A) HCV at infection beginning	8	0.975	99.9639
A) HCV at infection beginning	8	0.98	99.9439
A) HCV at infection beginning	8	0.985	99.9095
A) HCV at infection beginning	8	0.99	99.7607
A) HCV at infection beginning	8	0.995	0.0218304
A) HCV at infection beginning	8	1	1.54962e-198
A) HCV at infection beginning	9	0	100
A) HCV at infection beginning	9	0.005	100.001
A) HCV at infection beginning	9	0.01	100
A) HCV at infection beginning	9	0.015	99.9986
A) HCV at infection beginning	9	0.02	100.001
A) HCV at infection beginning	9	0.025	100.001
A) HCV at infection beginning	9	0.03	100.001
A) HCV at infection beginning	9	0.035	99.9995
A) HCV at infection beginning	9	0.04	99.9985
A) HCV at infection beginning	9	0.045	100
A) HCV at infection beginning	9	0.05	99.9997
A) HCV at infection beginning	9	0.055	100.001
A) HCV at infection beginning	9	0.06	100.002
A) HCV at infection beginning	9	0.065	100.003
A) HCV at infection beginning	9	0.07	99.997
A) HCV at infection beginning	9	0.075	100.001
A) HCV at infection beginning	9	0.08	100.002
A) HCV at infection beginning	9	0.085	100.001
A) HCV at infection beginning	9	0.09	100.002
A) HCV at infection beginning	9	0.095	100.002
A) HCV at infection beginning	9	0.1	99.9995
A) HCV at infection beginning	9	0.105	100.002
A) HCV at infection beginning	9	0.11	100
A) HCV at infection beginning	9	0.115	99.9965
A) HCV at infection beginning	9	0.12	100.002
A) HCV at infection beginning	9	0.125	100.002
A) HCV at infection beginning	9	0.13	100
A) HCV at infection beginning	9	0.135	100.002
A) HCV at infection beginning	9	0.14	100.001
A) HCV at infection beginning	9	0.145	100.003
A) HCV at infection beginning	9	0.15	100
A) HCV at infection beginning	9	0.155	99.9998
A) HCV at infection beginning	9	0.16	99.9993
A) HCV at infection beginning	9	0.165	99.9993
A) HCV at infection beginning	9	0.17	100
A) HCV at infection beginning	9	0.175	100.001
A) HCV at infection beginning	9	0.18	99.9985
A) HCV at infection beginning	9	0.185	100.001
A) HCV at infection beginning	9	0.19	99.9999
A) HCV at infection beginning	9	0.195	99.9997
A) HCV at infection beginning	9	0.2	100.002
A) HCV at infection beginning	9	0.205	100
A) HCV at infection beginning	9	0.21	99.9985
A) HCV at infection beginning	9	0.215	100.001
A) HCV at infection beginning	9	0.22	100.001
A) HCV at infection beginning	9	0.225	99.998
A) HCV at infection beginning	9	0.23	99.9984
A) HCV at infection beginning	9	0.235	100.001
A) HCV at infection beginning	9	0.24	99.9985
A) HCV at infection beginning	9	0.245	99.9984
A) HCV at infection beginning	9	0.25	99.9984
A) HCV at infection beginning	9	0.255	99.9998
A) HCV at infection beginning	9	0.26	100.004
A) HCV at infection beginning	9	0.265	99.9999
A) HCV at infection beginning	9	0.27	100.002
A) HCV at infection beginning	9	0.275	99.999
A) HCV at infection beginning	9	0.28	99.9991
A) HCV at infection beginning	9	0.285	100
A) HCV at infection beginning	9	0.29	100.001
A) HCV at infection beginning	9	0.295	100.001
A) HCV at infection beginning	9	0.3	100.001
A) HCV at infection beginning	9	0.305	100.001
A) HCV at infection beginning	9	0.31	100.002
A) HCV at infection beginning	9	0.315	100.002
A) HCV at infection beginning	9	0.32	100.002
A) HCV at infection beginning	9	0.325	100.001
A) HCV at infection beginning	9	0.33	99.9986
A) HCV at infection beginning	9	0.335	100.003
A) HCV at infection beginning	9	0.34	100.001
A) HCV at infection beginning	9	0.345	100
A) HCV at infection beginning	9	0.35	99.9991
A) HCV at infection beginning	9	0.355	100.002
A) HCV at infection beginning	9	0.36	99.9976
A) HCV at infection beginning	9	0.365	100.001
A) HCV at infection beginning	9	0.37	100
A) HCV at infection beginning	9	0.375	99.9988
A) HCV at infection beginning	9	0.38	100.001
A) HCV at infection beginning	9	0.385	99.9961
A) HCV at infection beginning	9	0.39	100.002
A) HCV at infection beginning	9	0.395	100.001
A) HCV at infection beginning	9	0.4	99.9978
A) HCV at infection beginning	9	0.405	99.9998
A) HCV at infection beginning	9	0.41	99.9979
A) HCV at infection beginning	9	0.415	100.003
A) HCV at infection beginning	9	0.42	100.004
A) HCV at infection beginning	9	0.425	100.001
A) HCV at infection beginning	9	0.43	99.9997
A) HCV at infection beginning	9	0.435	99.9991
A) HCV at infection beginning	9	0.44	99.9989
A) HCV at infection beginning	9	0.445	100.002
A) HCV at infection beginning	9	0.45	100.002
A) HCV at infection beginning	9	0.455	100.002
A) HCV at infection beginning	9	0.46	100.002
A) HCV at infection beginning	9	0.465	100.002
A) HCV at infection beginning	9	0.47	99.9997
A) HCV at infection beginning	9	0.475	100
A) HCV at infection beginning	9	0.48	100
A) HCV at infection beginning	9	0.485	100
A) HCV at infection beginning	9	0.49	100
A) HCV at infection beginning	9	0.495	100.001
A) HCV at infection beginning	9	0.5	100.002
A) HCV at infection beginning	9	0.505	100.002
A) HCV at infection beginning	9	0.51	100.001
A) HCV at infection beginning	9	0.515	99.9984
A) HCV at infection beginning	9	0.52	99.9987
A) HCV at infection beginning	9	0.525	99.9996
A) HCV at infection beginning	9	0.53	100
A) HCV at infection beginning	9	0.535	99.9997
A) HCV at infection beginning	9	0.54	100.001
A) HCV at infection beginning	9	0.545	99.9959
A) HCV at infection beginning	9	0.55	100.001
A) HCV at infection beginning	9	0.555	99.9989
A) HCV at infection beginning	9	0.56	100.006
A) HCV at infection beginning	9	0.565	100.001
A) HCV at infection beginning	9	0.57	99.9997
A) HCV at infection beginning	9	0.575	100.001
A) HCV at infection beginning	9	0.58	100.003
A) HCV at infection beginning	9	0.585	100.002
A) HCV at infection beginning	9	0.59	100
A) HCV at infection beginning	9	0.595	100
A) HCV at infection beginning	9	0.6	100.003
A) HCV at infection beginning	9	0.605	99.9991
A) HCV at infection beginning	9	0.61	99.9996
A) HCV at infection beginning	9	0.615	100
A) HCV at infection beginning	9	0.62	99.9995
A) HCV at infection beginning	9	0.625	99.9997
A) HCV at infection beginning	9	0.63	100.001
A) HCV at infection beginning	9	0.635	99.9985
A) HCV at infection beginning	9	0.64	100
A) HCV at infection beginning	9	0.645	100
A) HCV at infection beginning	9	0.65	100.001
A) HCV at infection beginning	9	0.655	99.9955
A) HCV at infection beginning	9	0.66	100.001
A) HCV at infection beginning	9	0.665	99.9951
A) HCV at infection beginning	9	0.67	99.9994
A) HCV at infection beginning	9	0.675	100.001
A) HCV at infection beginning	9	0.68	100.001
A) HCV at infection beginning	9	0.685	100.001
A) HCV at infection beginning	9	0.69	100.001
A) HCV at infection beginning	9	0.695	100.001
A) HCV at infection beginning	9	0.7	100.001
A) HCV at infection beginning	9	0.705	99.9988
A) HCV at infection beginning	9	0.71	100.001
A) HCV at infection beginning	9	0.715	99.9979
A) HCV at infection beginning	9	0.72	100
A) HCV at infection beginning	9	0.725	99.9992
A) HCV at infection beginning	9	0.73	99.9987
A) HCV at infection beginning	9	0.735	100.001
A) HCV at infection beginning	9	0.74	99.9997
A) HCV at infection beginning	9	0.745	99.9995
A) HCV at infection beginning	9	0.75	99.9991
A) HCV at infection beginning	9	0.755	100
A) HCV at infection beginning	9	0.76	99.9986
A) HCV at infection beginning	9	0.765	99.9998
A) HCV at infection beginning	9	0.77	99.9962
A) HCV at infection beginning	9	0.775	100.001
A) HCV at infection beginning	9	0.78	99.9997
[truncated: 9,089 more rows]

## Sheet: Fig 8
Inhibition of vRNA synthesis and vRNA translation				Inhibition of vRNA synthesis and polyprotein cleavage				Inhibition of vRNA synthesis and TC formation
[truncated: 121,204 more rows]
